# Supplementary material for: Activation of the Renin–Angiotensin System Disrupts the Cytoskeletal Architecture of Human Urine-Derived Podocytes
Source: Cells. 2022 Mar 24;11(7):1095. doi: 10.3390/cells11071095 (PMC8997628; doi:10.3390/cells11071095)
Supplement: Supplementary file 1 [file cells-11-01095-s001.zip]

Archive with 10 entries (9 files):
- cells-1622467-supplementary/
- cells-1622467-supplementary/supplement Erichsen et al.pdf
- cells-1622467-supplementary/supplementary table S10 differentially expressed genes podocyte and udrpcs.xlsx
- cells-1622467-supplementary/supplementary table S11 differentially expressed genes podocytes and podocytes treated with angII.xlsx
- cells-1622467-supplementary/supplementary table S4 UdRPC vs podocyte.xlsx
- cells-1622467-supplementary/supplementary table S5 Podocyte up.xlsx
- cells-1622467-supplementary/supplementary table S6 Podocyte down.xlsx
- cells-1622467-supplementary/supplementary table S7 Podocyte vs 24h angII.xlsx
- cells-1622467-supplementary/supplementary table S8 24h angII up.xlsx
- cells-1622467-supplementary/supplementary table S9 24h angII down.xlsx
