# Supplementary material for: Activation of the Renin–Angiotensin System Disrupts the Cytoskeletal Architecture of Human Urine-Derived Podocytes
Source: Cells. 2022 Mar 24;11(7):1095. doi: 10.3390/cells11071095 (PMC8997628; doi:10.3390/cells11071095)
Supplement: Supplementary file 1 [file cells-11-01095-s001.zip › cells-1622467-supplementary/supplementary table S10 differentially expressed genes podocyte and udrpcs.xlsx]

## Sheet: sheet
in common between podocyte:udrpc	udrpc exclusive	podocyte exclusive	up_podocyte	down_podocyte
NULL	PER3	TAS1R3_x000D_	PTHLH_x000D_	HCFC1R1_x000D_
NA	AZIN2	CTRC_x000D_	PHLDA2_x000D_	SAFB_x000D_
SAMD11	EFCAB7	PADI3_x000D_	PTX3_x000D_	SLCO4C1_x000D_
KLHL17	LHX8	PAX7_x000D_	ZNFX1_x000D_	METTL7A_x000D_
PLEKHN1	CDC7	PLA2G2F_x000D_	IRF6_x000D_	ZNF358_x000D_
ISG15	GPSM2	CNKSR1_x000D_	AOX1_x000D_	CIART_x000D_
AGRN	PPIAL4A	CEP85_x000D_	SPOCD1_x000D_	USP28_x000D_
TTLL10	DDR2	CD52_x000D_	TUBB3_x000D_	ZBTB44_x000D_
B3GALT6	DNM3	RIMKLA_x000D_	JAG1_x000D_	CITED2_x000D_
SCNN1D	PPP1R12B	HPDL_x000D_	CYP2S1_x000D_	NFIB_x000D_
PUSL1	FAM71A	MROH7_x000D_	ELF4_x000D_	FADS1_x000D_
CPTP	CENPF	FOXD3_x000D_	GBP1_x000D_	SLC37A4_x000D_
TMEM88B	MST1L	CACHD1_x000D_	TRAF1_x000D_	SELENBP1_x000D_
VWA1	TCEA3	PDE4B_x000D_	ANGPTL4_x000D_	TMEM86A_x000D_
MIB2	ZMYND12	PTGFR_x000D_	SERPINB8_x000D_	SENP7_x000D_
CALML6	ZCCHC11	GPR88_x000D_	FUT4_x000D_	HOXD3_x000D_
PRKCZ	VAV3	SLC6A17_x000D_	KCNK3_x000D_	ZNF639_x000D_
SKI	ANKRD34A	OAZ3_x000D_	PLAT_x000D_	OGT_x000D_
RER1	CFAP126	CRCT1_x000D_	FAM107B_x000D_	KIAA0895_x000D_
FAM213B	SLC26A9	KPRP_x000D_	CSF2_x000D_	FLOT1_x000D_
ARHGEF16	NID1	S100A7A_x000D_	CCL5_x000D_	ARHGAP24_x000D_
TPRG1L	AMY2B	LOC101928034_x000D_	LAMB3_x000D_	LCORL_x000D_
TP73	KRTCAP3	RGS4_x000D_	CYTH1_x000D_	SATB1_x000D_
SMIM1	SIX3	DUSP27_x000D_	SLC37A1_x000D_	MBNL2_x000D_
DFFB	ITPRIPL1	BRINP2_x000D_	TXNRD1_x000D_	GPRC5B_x000D_
KCNAB2	CCDC74A	AXDND1_x000D_	PLAUR_x000D_	HSF2_x000D_
RNF207	PTH2R	LINC00260_x000D_	SLC16A14_x000D_	ZNF33B_x000D_
LINC00337	DTNB	NFASC_x000D_	CAV1_x000D_	LRRC23_x000D_
HES3	MGAT4A	KCNK2_x000D_	CD44_x000D_	COASY_x000D_
ESPN	LONRF2	GJC2_x000D_	SMOX_x000D_	MYSM1_x000D_
PHF13	BUB1	HES2_x000D_	ZNF267_x000D_	BIVM_x000D_
THAP3	CCDC74B	PADI2_x000D_	VCL_x000D_	PRKD1_x000D_
CAMTA1	ZRANB3	KIF17_x000D_	IFIT5_x000D_	JUND_x000D_
VAMP3	MCM6	AUNIP_x000D_	IFNAR2_x000D_	RAD21_x000D_
PARK7	CALCRL	CSMD2_x000D_	TBC1D10A_x000D_	SMC3_x000D_
SLC45A1	OSGEPL1	DLGAP3_x000D_	MAST4_x000D_	GALK2_x000D_
ENO1	TMEFF2	RHBDL2_x000D_	PDLIM2_x000D_	TET2_x000D_
H6PD	MDH1B	SLFNL1_x000D_	RAD54L2_x000D_	RRM1_x000D_
SPSB1	ACADL	GUCA2A_x000D_	NET1_x000D_	MTMR10_x000D_
SLC25A33	LINC00471	SLC1A7_x000D_	ELK3_x000D_	INTS7_x000D_
TMEM201	ZNF619	PTGER3_x000D_	CD40_x000D_	KAT6B_x000D_
PIK3CD	ZNF620	LPAR3_x000D_	TNFRSF10A_x000D_	FAXDC2_x000D_
NMNAT1	CCDC66	GBP4_x000D_	LAMC2_x000D_	HLTF_x000D_
UBE4B	GRAMD1C	FAM72B_x000D_	ATP2B4_x000D_	MFF_x000D_
KIF1B	SOX14	KCNN3_x000D_	LIMA1_x000D_	GGA2_x000D_
PGD	CDC25A	DCST2_x000D_	SVIL_x000D_	SECTM1_x000D_
APITD1-CORT	C3orf67	ITLN1_x000D_	GATSL3_x000D_	BIVM-ERCC5_x000D_
PEX14	ABI3BP	OLFML2B_x000D_	TMCC3_x000D_	RBMX_x000D_
TARDBP	SPICE1	ATP6V1G3_x000D_	SQRDL_x000D_	NEK9_x000D_
ANGPTL7	HSPBAP1	LMOD1_x000D_	PDGFB_x000D_	WHSC1L1_x000D_
UBIAD1	DZIP1L	KISS1_x000D_	RAET1L_x000D_	SMC1A_x000D_
PTCHD2	ATR	GOLT1A_x000D_	DUSP5_x000D_	LUC7L3_x000D_
FBXO44	GHSR	LRRN2_x000D_	FLNC_x000D_	ZFYVE9_x000D_
FBXO6	METTL6	RAB7B_x000D_	F3_x000D_	KBTBD11_x000D_
DRAXIN	C3orf62	CTSE_x000D_	ODC1_x000D_	SAFB2_x000D_
AGTRAP	NCAPG	AVPR1B_x000D_	CPA4_x000D_	ESRRG_x000D_
C1orf167	NSUN7	FAM72A_x000D_	TNFAIP2_x000D_	EMX2_x000D_
PLOD1	UGT2B10	PIGR_x000D_	SAMD9L_x000D_	CHORDC1_x000D_
MFN2	NDST3	RD3_x000D_	GATA6_x000D_	WDR19_x000D_
MIIP	NPY5R	WNT9A_x000D_	KCTD5_x000D_	HLF_x000D_
TNFRSF8	WDR17	ZNF669_x000D_	MT1M_x000D_	GNE_x000D_
TNFRSF1B	PRIMPOL	PRAMEF15_x000D_	BCL10_x000D_	SCD_x000D_
VPS13D	LNX1	DENND2C_x000D_	FOSL1_x000D_	SYT11_x000D_
PRAMEF5	UGT2A3	BLACAT1_x000D_	SPRY4_x000D_	RHOBTB2_x000D_
PRDM2	UGT2B11	ATP6V1C2_x000D_	MT1E_x000D_	POLI_x000D_
KAZN	PLAC8	GDF7_x000D_	WSCD1_x000D_	NFIA_x000D_
TMEM51	HPSE	EFR3B_x000D_	VDR_x000D_	HOXA5_x000D_
EFHD2	MAD2L1	TCF23_x000D_	VEGFC_x000D_	HOXA2_x000D_
DNAJC16	RNF175	RASGRP3_x000D_	KCNQ4_x000D_	PANK1_x000D_
RSC1A1	NPY1R	SLC1A4_x000D_	SDSL_x000D_	SETBP1_x000D_
PLEKHM2	RNF150	MEIS1_x000D_	RELB_x000D_	MED11_x000D_
SLC25A34	POLR3G	PLEK_x000D_	TLCD1_x000D_	UMAD1_x000D_
TMEM82	LMNB1	ATP6V1B1_x000D_	TNC_x000D_	THOC6_x000D_
FBLIM1	FASTKD3	TET3_x000D_	TNFRSF21_x000D_	THRA_x000D_
SPEN	SEPP1	IL1RL2_x000D_	ARHGEF2_x000D_	TMPO_x000D_
C1orf64	ST8SIA4	SH3RF3_x000D_	GADD45A_x000D_	ZNF740_x000D_
CLCNKB	DOK3	IL36G_x000D_	ECE1_x000D_	SLTM_x000D_
NECAP2	ADAMTS2	GPR148_x000D_	SPHK1_x000D_	C2CD5_x000D_
FAM231C	HIST1H3E	TNFAIP6_x000D_	NEURL3_x000D_	STK3_x000D_
CROCC	TCF19	PPP1R1C_x000D_	ULBP2_x000D_	TBC1D15_x000D_
PADI1	DAAM2	CCL20_x000D_	DDX60L_x000D_	ASUN_x000D_
ARHGEF10L	AKAP7	DAW1_x000D_	MAN2B2_x000D_	NRSN2-AS1_x000D_
IGSF21	STXBP5	UGT1A1_x000D_	LRRC8B_x000D_	TTC39A_x000D_
KLHDC7A	MAS1L	FAM150B_x000D_	RIN1_x000D_	KIAA1804_x000D_
MRTO4	ZBTB12	CMPK2_x000D_	MYD88_x000D_	PPP2R3A_x000D_
PQLC2	PKHD1	XDH_x000D_	TNIP2_x000D_	TPP1_x000D_
OTUD3	PDSS2	NRXN1_x000D_	TJP2_x000D_	DPH5_x000D_
PLA2G5	PPIL6	ST3GAL5_x000D_	FGD6_x000D_	TMEM140_x000D_
UBXN10	TBC1D32	CFC1_x000D_	CA12_x000D_	GLRB_x000D_
CDA	OR2A4	LCT_x000D_	MED10_x000D_	SEMA4D_x000D_
PINK1	EPM2A	CXCR4_x000D_	TGFA_x000D_	MGST1_x000D_
NBPF3	PSMB8-AS1	PDE11A_x000D_	CORO2B_x000D_	NRM_x000D_
LDLRAD2	ADAM22	HECW2_x000D_	HHAT_x000D_	MBD5_x000D_
HSPG2	RPA3	FTCDNL1_x000D_	DENND3_x000D_	OXCT1_x000D_
CELA3B	TMEM196	ABCA12_x000D_	ZFAND2A_x000D_	ITSN1_x000D_
CDC42	STEAP1B	MARCH4_x000D_	SLC30A1_x000D_	IRS1_x000D_
ZBTB40	MAGI2	FEV_x000D_	CGA_x000D_	TK1_x000D_
C1QA	ACTL6B	IHH_x000D_	TMEM130_x000D_	PPARG_x000D_
C1QC	PUS7	NMUR1_x000D_	POU2F3_x000D_	DDIT4_x000D_
C1QB	BLACE	GBX2_x000D_	EFNB1_x000D_	DYRK1B_x000D_
EPHB2	NCAPG2	OR6B3_x000D_	FBN1_x000D_	ZMYM1_x000D_
KDM1A	CCDC146	CCDC85A_x000D_	HYOU1_x000D_	TEAD4_x000D_
ZNF436-AS1	SCARA3	NT5DC4_x000D_	NOCT_x000D_	KDELC1_x000D_
RPL11	WRN	OSBPL6_x000D_	APOL6_x000D_	NAPRT_x000D_
TCEB3	LRRCC1	LRRN1_x000D_	VASP_x000D_	SDHAF3_x000D_
PITHD1	LY6K	IRAK2_x000D_	RNF19B_x000D_	UBE2T_x000D_
LYPLA2	C8orf88	ZNF502_x000D_	PGBD5_x000D_	RHNO1_x000D_
PNRC2	C8orf37	FAM212A_x000D_	IKBKE_x000D_	NRSN2_x000D_
GRHL3	ATAD2	GPR62_x000D_	BZW1_x000D_	CLUAP1_x000D_
NIPAL3	CCDC166	KBTBD8_x000D_	TAP2_x000D_	FAN1_x000D_
RCAN3	PKN3	TMEM45A_x000D_	TANK_x000D_	THAP11_x000D_
NCMAP	RFX3	EAF2_x000D_	INHBA_x000D_	ANLN_x000D_
CLIC4	KIF27	GP9_x000D_	DCLRE1B_x000D_	EIF4B_x000D_
TMEM50A	ZNF883	H1FOO_x000D_	NIFK_x000D_	BLOC1S5_x000D_
TMEM57	ANGPTL2	SPSB4_x000D_	MAP2K3_x000D_	PELI1_x000D_
LDLRAP1	SCAI	SERPINI1_x000D_	EDAR_x000D_	PCNT_x000D_
EXTL1	SCML1	SOX2_x000D_	HMGA2_x000D_	BRWD3_x000D_
PDIK1L	PDK3	NCBP2-AS2_x000D_	ST3GAL1_x000D_	NRG1_x000D_
ZNF593	POLA1	SUSD5_x000D_	MYADM_x000D_	RRAGD_x000D_
SH3BGRL3	USP27X	XIRP1_x000D_	TGM2_x000D_	GPX3_x000D_
LIN28A	ATP7A	ROBO1_x000D_	SLC25A22_x000D_	PSIP1_x000D_
DHDDS	PABPC5	VGLL3_x000D_	DRAP1_x000D_	PHC1_x000D_
HMGN2	ARMCX4	LSAMP_x000D_	BMP2_x000D_	PER1_x000D_
RPS6KA1	DOCK11	TM4SF18_x000D_	RTKN_x000D_	LDHB_x000D_
ARID1A	CCDC160	LAMP3_x000D_	HN1_x000D_	CEP41_x000D_
PIGV	DMD	LRRC15_x000D_	KLHL21_x000D_	PIBF1_x000D_
ZDHHC18	SLC38A5	ZDHHC19_x000D_	ITGA2_x000D_	NKTR_x000D_
SFN	SYTL4	TDGF1_x000D_	MGEA5_x000D_	XPC_x000D_
NUDC	COL4A6	GXYLT2_x000D_	PLEKHG1_x000D_	PROS1_x000D_
TRNP1	DCAF12L1	SSUH2_x000D_	OTUB2_x000D_	CSPP1_x000D_
WDTC1	PPP1R3F	UCN2_x000D_	ZNF625-ZNF20_x000D_	C22orf46_x000D_
TMEM222	TXLNGY	ANKUB1_x000D_	NIPAL1_x000D_	GSTM2_x000D_
SYTL1	TMEM72	LINC01587_x000D_	TTC9_x000D_	MVK_x000D_
GPR3	C10orf107	FAM114A1_x000D_	IFIT2_x000D_	WDR7_x000D_
FAM76A	TET1	NPFFR2_x000D_	CHRNB4_x000D_	MXI1_x000D_
STX12	SRGN	MTHFD2L_x000D_	PITPNC1_x000D_	TMEM60_x000D_
PPP1R8	OIT3	EREG_x000D_	NFKBIE_x000D_	HS2ST1_x000D_
THEMIS2	NUDT13	PRDM8_x000D_	MTSS1_x000D_	PCIF1_x000D_
SMPDL3B	CDHR1	RP11-10L7.1_x000D_	TNFRSF11A_x000D_	MTERF2_x000D_
XKR8	KIF20B	DAPP1_x000D_	IL23A_x000D_	GMPS_x000D_
ATPIF1	TAF5	ANK2_x000D_	SMURF1_x000D_	MAGI1_x000D_
SESN2	ANK3	IL15_x000D_	MT2A_x000D_	IFT172_x000D_
MED18	FGFR2	DCLK2_x000D_	PML_x000D_	CFL2_x000D_
PHACTR4	AS3MT	LRAT_x000D_	C15orf48_x000D_	ARHGAP11B_x000D_
RCC1	BORCS7-ASMT	TLL1_x000D_	FICD_x000D_	ATF1_x000D_
TRNAU1AP	LHPP	CYTL1_x000D_	BPGM_x000D_	HOXA10_x000D_
RAB42	RAG1	ABLIM2_x000D_	GJB3_x000D_	PAXBP1_x000D_
GMEB1	BEST1	FGFBP1_x000D_	TNFAIP3_x000D_	DEK_x000D_
YTHDF2	PELI3	TXK_x000D_	C1orf53_x000D_	ATF7IP_x000D_
EPB41	EED	ADAMTS3_x000D_	SH3BP5_x000D_	IFT81_x000D_
PTPRU	CEP295	PPBP_x000D_	ATF5_x000D_	PABPN1_x000D_
ZCCHC17	ZBTB16	CXCL11_x000D_	AP1S2_x000D_	CCDC142_x000D_
SERINC2	KIRREL3-AS3	SOWAHB_x000D_	C1orf74_x000D_	ZNF653_x000D_
LINC01225	TRIM3	DKK2_x000D_	DYNLL2_x000D_	GINS1_x000D_
TINAGL1	CHKA	SLC10A7_x000D_	HBEGF_x000D_	PARK2_x000D_
HCRTR1	WNT11	FAM198B_x000D_	MAP3K8_x000D_	UTP18_x000D_
KHDRBS1	CWF19L2	FRG2_x000D_	IGFBP1_x000D_	PUM2_x000D_
TMEM39B	PRH2	TLR6_x000D_	RIPK2_x000D_	ARID5B_x000D_
KPNA6	FAM234B	RASGEF1B_x000D_	PSMB9_x000D_	ZNF143_x000D_
TXLNA	SLC16A7	PLEKHG4B_x000D_	RILP_x000D_	NNMT_x000D_
CCDC28B	NR1H4	SLC6A18_x000D_	RBFOX2_x000D_	KIAA1715_x000D_
IQCC	ACACB	ROPN1L_x000D_	PHC2_x000D_	CNST_x000D_
EIF3I	FAM216A	PDZD2_x000D_	ND2_x000D_	SERPING1_x000D_
FAM167B	SIRT4	RXFP3_x000D_	LRP1_x000D_	RAD51B_x000D_
HDAC1	ACRBP	PTGER4_x000D_	GPATCH11_x000D_	CMC2_x000D_
RBBP4	CDCA3	IL31RA_x000D_	BCL9L_x000D_	DENND4B_x000D_
KIAA1522	LINC01559	SOWAHA_x000D_	CXCL16_x000D_	BCKDHA_x000D_
S100PBP	DDN	WNT8A_x000D_	AZIN1_x000D_	DALRD3_x000D_
HPCA	NDUFA4L2	HMHB1_x000D_	KRT35_x000D_	TRAPPC8_x000D_
RNF19B	ALDH1L2	SLC6A7_x000D_	NFKB2_x000D_	CTGF_x000D_
ZNF362	SDS	DNAH5_x000D_	MAFK_x000D_	DMXL2_x000D_
ZSCAN20	POP5	CDH18_x000D_	PRKCH_x000D_	NUDCD2_x000D_
GJB5	POLE	PRLR_x000D_	SLC12A7_x000D_	OXNAD1_x000D_
GJB4	ERBB3	EMB_x000D_	FAM214B_x000D_	EXOSC8_x000D_
GJB3	THAP2	F2RL2_x000D_	SERPINE1_x000D_	C3orf33_x000D_
GJA4	C1R	PCDH1_x000D_	BIN3_x000D_	KIAA1958_x000D_
ZMYM1	PRR4	ATP10B_x000D_	PLSCR3_x000D_	PLCG1_x000D_
ZMYM4	MPHOSPH8	FAM196B_x000D_	PDCD1LG2_x000D_	GSTM4_x000D_
NCDN	C1QTNF9B-AS1	PCDHB3_x000D_	ARHGAP22_x000D_	CCDC103_x000D_
AGO4	SETDB2	PCDHB8_x000D_	C5orf56_x000D_	RAVER2_x000D_
AGO1	KBTBD7	ESM1_x000D_	SPRYD3_x000D_	FHIT_x000D_
AGO3	EPSTI1	PPP2R2B_x000D_	SGPP2_x000D_	PPP1CC_x000D_
ADPRHL2	ATP7B	SH3TC2_x000D_	MT1H_x000D_	INTS3_x000D_
MAP7D1	SLITRK5	BMP6_x000D_	NFIX_x000D_	ANKRA2_x000D_
THRAP3	NYNRIN	CD83_x000D_	RBM11_x000D_	BCL6_x000D_
ZC3H12A	KLHDC1	ZNF165_x000D_	TNIP1_x000D_	SLC25A40_x000D_
DNALI1	CDKN3	HLA-DQA1_x000D_	ABTB2_x000D_	GTF2I_x000D_
MANEAL	DACT1	PACSIN1_x000D_	DUSP7_x000D_	SPIDR_x000D_
C1orf122	AKAP5	PI16_x000D_	ADAMTS9_x000D_	RNFT2_x000D_
UTP11L	ARG2	FGD2_x000D_	ZPR1_x000D_	KEAP1_x000D_
AKIRIN1	MIS18BP1	GUCA1A_x000D_	SLC35C1_x000D_	WDR33_x000D_
NDUFS5	TXNDC16	TFAP2B_x000D_	MEF2D_x000D_	SMO_x000D_
MACF1	CCDC88C	LINC00222_x000D_	MYO5B_x000D_	EIF4EBP1_x000D_
OXCT2P1	NUBPL	TMEM200A_x000D_	LSR_x000D_	DXO_x000D_
PPIE	MIA2	STX11_x000D_	FBXO32_x000D_	ZSCAN21_x000D_
MFSD2A	TTC5	UST_x000D_	PCED1B_x000D_	ZNF445_x000D_
CAP1	HAUS4	C6orf99_x000D_	PDGFA_x000D_	NXF1_x000D_
RLF	WDR76	LINC00602_x000D_	GALNT7_x000D_	RACGAP1_x000D_
ZMPSTE24	MNS1	NRN1_x000D_	QSOX1_x000D_	PIFO_x000D_
SMAP2	RORA	SLC17A3_x000D_	SPOCK1_x000D_	BCL7A_x000D_
ZFP69B	CTSH	MDGA1_x000D_	HAS3_x000D_	MED31_x000D_
EXO5	BUB1B	TFEB_x000D_	POLR2A_x000D_	HOXA6_x000D_
ZNF684	CAPN3	DLK2_x000D_	IRF1_x000D_	JMJD8_x000D_
NFYC	GOLGA8R	CLIC5_x000D_	NFATC2_x000D_	SCPEP1_x000D_
KCNQ4	CALML4	COL9A1_x000D_	CD82_x000D_	EXOSC10_x000D_
CTPS1	CIITA	DPPA5_x000D_	ZNF562_x000D_	MUT_x000D_
FOXO6	ATP2A1	COL12A1_x000D_	ZNF626_x000D_	RBM41_x000D_
PPIH	TNP2	BACH2_x000D_	FAS_x000D_	CCP110_x000D_
YBX1	ABCC11	BVES_x000D_	MFSD2A_x000D_	AFF1_x000D_
ERMAP	FANCA	POPDC3_x000D_	MT1G_x000D_	CPS1_x000D_
ZNF691	GAS8-AS1	FAM162B_x000D_	MYEOV_x000D_	CAND1_x000D_
TMEM125	ERVK13-1	SOGA3_x000D_	LRRC8D_x000D_	VLDLR_x000D_
TIE1	SHBG	MYB-AS1_x000D_	SLC41A2_x000D_	ANKZF1_x000D_
CDC20	KRTAP9-6	RGS17_x000D_	ETV4_x000D_	PPP4R3B_x000D_
SZT2	TTC25	OSTCP1_x000D_	STAT5A_x000D_	FAM199X_x000D_
PTPRF	MAP2K6	T_x000D_	SLC35G2_x000D_	VPS13A_x000D_
KDM4A	ZZEF1	DLL1_x000D_	MT1B_x000D_	TRPS1_x000D_
ST3GAL3	SLFN13	LY6G6F_x000D_	SRSF7_x000D_	IRX5_x000D_
ARTN	TOP2A	TIAM2_x000D_	UFM1_x000D_	ACAT1_x000D_
IPO13	KRTAP3-2	UBD_x000D_	TUFT1_x000D_	AEBP2_x000D_
DPH2	COPZ2	FILIP1_x000D_	GPR37L1_x000D_	USP32_x000D_
ATP6V0B	POLG2	TBX18_x000D_	TMEM132A_x000D_	C7orf31_x000D_
B4GALT2	KRBA2	GPR146_x000D_	CCDC80_x000D_	METTL23_x000D_
CCDC24	LYRM9	GPER1_x000D_	DNMBP_x000D_	IAH1_x000D_
KLF17	LRRC37A4P	ELFN1_x000D_	SFT2D2_x000D_	LUC7L_x000D_
DMAP1	SLC14A2	LRRC72_x000D_	LRRC8A_x000D_	SMC2_x000D_
RNF220	NMRK2	WIPF3_x000D_	CDKN2A_x000D_	HOXD8_x000D_
C1orf228	ZNF181	POU6F2_x000D_	ZNF710_x000D_	RSAD1_x000D_
RPS8	PAPL	LINC00525_x000D_	HSPG2_x000D_	EEF1E1_x000D_
PLK3	PRR19	ZBED6CL_x000D_	PRKCD_x000D_	CECR5_x000D_
BTBD19	FCER2	LOC389602_x000D_	ZNF101_x000D_	SYNGAP1_x000D_
UROD	LYPD4	MEOX2_x000D_	HMGA1_x000D_	SUZ12_x000D_
TOE1	PSG1	RAPGEF5_x000D_	RBM3_x000D_	SUPT7L_x000D_
MMACHC	TMEM143	PDE1C_x000D_	GPATCH2L_x000D_	PPARGC1A_x000D_
AKR1A1	NAPSA	POLR2J4_x000D_	SEMA3A_x000D_	MYO9A_x000D_
NASP	ZNF846	GCK_x000D_	TRAFD1_x000D_	TMEM42_x000D_
TMEM69	PDE4C	CAMK2B_x000D_	ZPLD1_x000D_	RBM6_x000D_
MAST2	SYNE4	TRIM50_x000D_	MT1A_x000D_	USP21_x000D_
TSPAN1	ZNF404	SEMA3E_x000D_	ZNF625_x000D_	SAT2_x000D_
LURAP1	PRND	PDK4_x000D_	RASL11B_x000D_	PTPN4_x000D_
UQCRH	ADIG	CYP3A5_x000D_	DOPEY2_x000D_	VEPH1_x000D_
NSUN4	LOC79160	FBXL13_x000D_	TRAF3IP2_x000D_	WDFY3_x000D_
FAAH	PTPRT	DGKI_x000D_	PLXNA3_x000D_	CDKL1_x000D_
DMBX1	L3MBTL1	TRPV6_x000D_	BIRC2_x000D_	ATG4C_x000D_
CMPK1	KRTAP23-1	FAM131B_x000D_	CSF1_x000D_	UBA2_x000D_
FOXE3	TFF2	OR2A42_x000D_	MT1L_x000D_	CIC_x000D_
RNF11	CRYBB1	ZNF735_x000D_	FGF5_x000D_	THAP4_x000D_
OSBPL9	FOXRED2	ADAP1_x000D_	MYO5A_x000D_	FADS2_x000D_
BTF3L4	MMP11	SPAG11A_x000D_	RUNDC3A_x000D_	NGFRAP1_x000D_
ZFYVE9	ZNF660	C8orf74_x000D_	TAP1_x000D_	H1F0_x000D_
PRPF38A		GATA4_x000D_	CORO1A_x000D_	REXO4_x000D_
GPX7		NAT1_x000D_	G0S2_x000D_	ZNF638_x000D_
FAM159A		PREX2_x000D_	TMOD1_x000D_	BANP_x000D_
ZYG11B		HNF4G_x000D_	AFAP1L2_x000D_	DCAF10_x000D_
SCP2		ATP6V0D2_x000D_	TRIM55_x000D_	GAS2L3_x000D_
PODN		MATN2_x000D_	NT5E_x000D_	NEIL1_x000D_
CPT2		COL14A1_x000D_	KIF21B_x000D_	STX2_x000D_
DMRTB1		GPIHBP1_x000D_	TNFRSF10B_x000D_	SENP8_x000D_
LRRC42		LONRF1_x000D_	NLRP3_x000D_	CPSF6_x000D_
TCEANC2		HR_x000D_	SH3BGRL3_x000D_	ABHD18_x000D_
MRPL37		ADRB3_x000D_	MAP3K13_x000D_	KCTD6_x000D_
TMEM61		C8orf86_x000D_	CASZ1_x000D_	FILIP1L_x000D_
BSND		SFRP1_x000D_	SLC8B1_x000D_	SHPRH_x000D_
PCSK9		TOX_x000D_	NIPAL4_x000D_	FKBP5_x000D_
PRKAA2		CRH_x000D_	MT1F_x000D_	CARHSP1_x000D_
FGGY		SLCO5A1_x000D_	SPATA5L1_x000D_	SLC25A11_x000D_
HOOK1		EYA1_x000D_	PSMB10_x000D_	PTCD3_x000D_
NFIA		MSC_x000D_	REEP4_x000D_	DCUN1D2_x000D_
INADL		JPH1_x000D_	ERN1_x000D_	NDUFA5_x000D_
USP1		PAG1_x000D_	RGMB_x000D_	TOB1_x000D_
ATG4C		MMP16_x000D_	PVRL1_x000D_	RB1_x000D_
PGM1		TMEM74_x000D_	ETV3_x000D_	CLPX_x000D_
ROR1		KCNV1_x000D_	SLFN12_x000D_	CFAP206_x000D_
RAVER2		KLHL38_x000D_	SMTN_x000D_	CDK10_x000D_
AK4		KCNQ3_x000D_	RFTN1_x000D_	ATG2B_x000D_
DNAJC6		EPPK1_x000D_	GSAP_x000D_	CNNM2_x000D_
LEPR		SH3GL2_x000D_	SLC43A2_x000D_	AKAP8L_x000D_
SGIP1		PIP5K1B_x000D_	FAM189A2_x000D_	RBBP6_x000D_
MIER1		PCSK5_x000D_	MT1X_x000D_	RFC1_x000D_
GADD45A		NTRK2_x000D_	TM4SF1_x000D_	USP37_x000D_
SRSF11		FSD1L_x000D_	CDC42EP2_x000D_	CLYBL_x000D_
HHLA3		LCN2_x000D_	TRIM16L_x000D_	KIAA1456_x000D_
CTH		PRDM12_x000D_	IGFBP6_x000D_	RBBP8_x000D_
TYW3		ANKRD20A1_x000D_	SHC1_x000D_	DIS3L_x000D_
RABGGTB		APBA1_x000D_	STK40_x000D_	HOXC10_x000D_
ST6GALNAC5		TRPM3_x000D_	DPF3_x000D_	SMAD4_x000D_
AK5		DIRAS2_x000D_	FAM155B_x000D_	BICC1_x000D_
FAM73A		LINC00092_x000D_	GPR157_x000D_	COBLL1_x000D_
NEXN		ZNF367_x000D_	CADM1_x000D_	GABARAPL1_x000D_
IFI44L		TNFSF15_x000D_	SIRT7_x000D_	TRPM7_x000D_
IFI44		BRINP1_x000D_	TRIM21_x000D_	ZBTB40_x000D_
ADGRL2		NR5A1_x000D_	EDNRA_x000D_	POT1_x000D_
PRKACB		NRARP_x000D_	WNT7A_x000D_	TMEM38A_x000D_
RPF1		ASMT_x000D_	CERS5_x000D_	TRMT61B_x000D_
CYR61		EGFL6_x000D_	ICAM1_x000D_	UBXN2B_x000D_
SH3GLB1		GPR173_x000D_	PIP4K2A_x000D_	AGTRAP_x000D_
LMO4		GJB1_x000D_	C3orf52_x000D_	ZNF692_x000D_
PKN2		CXorf49B_x000D_	FABP5_x000D_	MRFAP1L1_x000D_
LRRC8B		FGF16_x000D_	DUSP4_x000D_	SLC36A4_x000D_
ZNF326		SRPX2_x000D_	KCNK1_x000D_	CAPN7_x000D_
BRDT		TCP11X2_x000D_	RASA2_x000D_	PCM1_x000D_
EPHX4		CLDN2_x000D_	E2F7_x000D_	AASS_x000D_
BTBD8		GRIA3_x000D_	GLRX_x000D_	SPATA6_x000D_
KIAA1107		SPANXB1_x000D_	SEMA7A_x000D_	GLTSCR2_x000D_
RPAP2		HSFX1_x000D_	B3GNT7_x000D_	ANG_x000D_
RPL5		MAMLD1_x000D_	TMEM159_x000D_	RICTOR_x000D_
MTF2		PNMA3_x000D_	UBASH3B_x000D_	MANEA_x000D_
DR1		ANOS1_x000D_	CSRP1_x000D_	MFSD13A_x000D_
FNBP1L		RAI2_x000D_	SRC_x000D_	TCP11L2_x000D_
ABCD3		SRPX_x000D_	RIN2_x000D_	PGM1_x000D_
SLC44A3		AKAP4_x000D_	ABR_x000D_	C15orf40_x000D_
LOC729970		AMER1_x000D_	ZNF799_x000D_	PSMA3-AS1_x000D_
RWDD3		NAP1L3_x000D_	ARHGAP26_x000D_	USP25_x000D_
PTBP2		BEX5_x000D_	ETS1_x000D_	CDKN1B_x000D_
SNX7		NUP62CL_x000D_	BAK1_x000D_	TBC1D31_x000D_
AGL		CAPN6_x000D_	PLEC_x000D_	LACTB2_x000D_
SLC35A3		CT47A7_x000D_	TGFBI_x000D_	FUZ_x000D_
MFSD14A		HS6ST2_x000D_	PDE10A_x000D_	PHLPP1_x000D_
TRMT13		TSPAN7_x000D_	SPRY2_x000D_	FBXO18_x000D_
RTCA		NHSL2_x000D_	QTRTD1_x000D_	NFATC3_x000D_
CDC14A		SSX2_x000D_	NFE2L3_x000D_	OMA1_x000D_
VCAM1		MAGEA5_x000D_	CX3CL1_x000D_	PDCD6IP_x000D_
SLC30A7		ITIH2_x000D_	KCNK6_x000D_	FAM76A_x000D_
S1PR1		PLXDC2_x000D_	CXCL5_x000D_	TRMU_x000D_
PRMT6		C10orf99_x000D_	OXTR_x000D_	HSBP1L1_x000D_
NTNG1		TLX1_x000D_	NOL8_x000D_	FLRT3_x000D_
FAM102B		SLC18A2_x000D_	MAP3K14_x000D_	PHF10_x000D_
PRPF38B		SFMBT2_x000D_	LAMC1_x000D_	ZHX1_x000D_
STXBP3		VIM-AS1_x000D_	MIDN_x000D_	PDS5A_x000D_
TMEM167B		KIAA1462_x000D_	TANGO2_x000D_	METTL10_x000D_
SARS		MBL2_x000D_	FOLR2_x000D_	R3HDM1_x000D_
CELSR2		SLC16A9_x000D_	GOLT1B_x000D_	KAT8_x000D_
SYPL2		EGR2_x000D_	UNC5A_x000D_	PRDM10_x000D_
ATXN7L2		MSS51_x000D_	CD274_x000D_	CCNB1IP1_x000D_
CYB561D1		KLLN_x000D_	PLAU_x000D_	DHRS13_x000D_
GPR61		OPALIN_x000D_	MMP7_x000D_	PHF3_x000D_
CSF1		SFRP5_x000D_	DPYSL4_x000D_	BBS9_x000D_
AHCYL1		CALHM1_x000D_	MMD_x000D_	EZH1_x000D_
STRIP1		EBF3_x000D_	GNAL_x000D_	TCTN2_x000D_
UBL4B		GSTO2_x000D_	CYGB_x000D_	PRPF4B_x000D_
RBM15		MMRN2_x000D_	ENTPD3_x000D_	RNF145_x000D_
PROK1		ADIRF-AS1_x000D_	TAPBPL_x000D_	CEP192_x000D_
CEPT1		SLIT1_x000D_	SMAD3_x000D_	STXBP4_x000D_
PIFO		TNNT3_x000D_	ZNF610_x000D_	SLC35A1_x000D_
ATP5F1		OR52M1_x000D_	PPP1R18_x000D_	SUCLG1_x000D_
RAP1A		C11orf42_x000D_	TMEM87B_x000D_	NUP153_x000D_
DDX20		MICALCL_x000D_	SYTL3_x000D_	SAP30_x000D_
LOC643355		OTOG_x000D_	PVRL3_x000D_	RSRP1_x000D_
CTTNBP2NL		KIAA1549L_x000D_	GCNT4_x000D_	USP24_x000D_
WNT2B		LRRC10B_x000D_	ZNF443_x000D_	DZIP1_x000D_
CAPZA1		SLC22A20_x000D_	ZNF737_x000D_	NAA16_x000D_
MOV10		CNIH2_x000D_	PSMD2_x000D_	FOXO4_x000D_
FAM19A3		ACTN3_x000D_	SLC12A2_x000D_	SLC2A14_x000D_
LRIG2		GAL_x000D_	NDRG4_x000D_	AP5M1_x000D_
MAGI3		SLCO2B1_x000D_	ITPRIP_x000D_	FKBP11_x000D_
DCLRE1B		MYO7A_x000D_	LRP8_x000D_	RBL1_x000D_
HIPK1		ARHGAP42_x000D_	CASP3_x000D_	PKP4_x000D_
VANGL1		TMEM133_x000D_	GORAB_x000D_	SUGP2_x000D_
SLC22A15		DDI1_x000D_	S100A16_x000D_	APOO_x000D_
MAB21L3		LAYN_x000D_	CDK6_x000D_	PECR_x000D_
PTGFRN		GRIK4_x000D_	MAFF_x000D_	C11orf54_x000D_
TTF2		HEPN1_x000D_	DUSP18_x000D_	MPC2_x000D_
MAN1A2		TMEM45B_x000D_	GCH1_x000D_	ZNF236_x000D_
FAM46C		NTM_x000D_	INA_x000D_	COG2_x000D_
WDR3		MUC6_x000D_	IFFO2_x000D_	HOXA11_x000D_
PHGDH		IGSF22_x000D_	LGALS1_x000D_	SALL1_x000D_
NBPF8		BDNF_x000D_	SHISA2_x000D_	QRSL1_x000D_
NBPF26		IMMP1L_x000D_	DPYSL3_x000D_	ANKRD26_x000D_
SRGAP2C		PAX6_x000D_	EHD1_x000D_	CCDC58_x000D_
LOC388692		MMP10_x000D_	LIF_x000D_	REC8_x000D_
PPIAL4F		MMP1_x000D_	AMPD3_x000D_	FAM21A_x000D_
FAM72D		BUD13_x000D_	SELPLG_x000D_	STK17B_x000D_
GPR89A		SCN3B_x000D_	RASA1_x000D_	ACADM_x000D_
POLR3C		HEPACAM_x000D_	TRIM47_x000D_	RAB11FIP2_x000D_
NUDT17		FEZ1_x000D_	TLR4_x000D_	DENND2A_x000D_
NUDT4P1		CDON_x000D_	ARNTL2_x000D_	THOC1_x000D_
NBPF12		DNHD1_x000D_	ZNF844_x000D_	MAPK3_x000D_
BCL9		GLYATL1_x000D_	VOPP1_x000D_	ARL2_x000D_
GPR89B		PIWIL4_x000D_	SEMA4C_x000D_	TBCE_x000D_
NUDT4		HBE1_x000D_	TSTA3_x000D_	MRRF_x000D_
PDE4DIP		PTPRCAP_x000D_	THBD_x000D_	NEK11_x000D_
PPIAL4C		CARD16_x000D_	ABCA1_x000D_	SPG21_x000D_
HIST2H4B		B4GALNT3_x000D_	NRIP3_x000D_	MSH6_x000D_
HIST2H2AA3		LAG3_x000D_	ZNF622_x000D_	RNASEH2C_x000D_
HIST2H3A		TMEM52B_x000D_	SLC25A37_x000D_	LRRC6_x000D_
HIST2H2AC		WNT1_x000D_	MGAT2_x000D_	AFG3L2_x000D_
BOLA1		KCNMB4_x000D_	ADAM15_x000D_	ESYT2_x000D_
VPS45		NAV3_x000D_	PDLIM4_x000D_	PEX3_x000D_
CIART		SYT1_x000D_	BID_x000D_	SLC25A35_x000D_
MRPS21		C12orf74_x000D_	PODXL_x000D_	ZFY_x000D_
PRPF3		PLXNC1_x000D_	OCIAD2_x000D_	FAM117B_x000D_
RPRD2		OAS2_x000D_	RPP40_x000D_	ZMYM3_x000D_
TARS2		GLT1D1_x000D_	SUSD6_x000D_	ZNF33A_x000D_
ECM1		SLC6A13_x000D_	FZD7_x000D_	PDXK_x000D_
ADAMTSL4		LPAR5_x000D_	SLC22A4_x000D_	DNM1_x000D_
SETDB1		AICDA_x000D_	DLG1_x000D_	DHFRL1_x000D_
ANXA9		MFAP5_x000D_	SEC14L2_x000D_	IFT140_x000D_
PRUNE		CD69_x000D_	PAPPA_x000D_	FAM179B_x000D_
BNIPL		STYK1_x000D_	MTMR9_x000D_	TMEM116_x000D_
C1orf56		GSG1_x000D_	KCNMA1_x000D_	P3H2_x000D_
MLLT11		ENDOU_x000D_	TANC1_x000D_	ZHX3_x000D_
GABPB2		RND1_x000D_	SLFN5_x000D_	SLC19A1_x000D_
SCNM1		KRT74_x000D_	ADAM19_x000D_	CHD2_x000D_
PIP5K1A		KRT72_x000D_	CHST11_x000D_	PRC1_x000D_
PSMD4		TBX3_x000D_	ARHGAP27_x000D_	PIAS2_x000D_
ZNF687		HCAR3_x000D_	ICOSLG_x000D_	PHGDH_x000D_
PSMB4		TMEM132D_x000D_	NCALD_x000D_	CEP162_x000D_
CGN		GALNT9_x000D_	ORAOV1_x000D_	DCUN1D4_x000D_
TUFT1		PRB4_x000D_	NPNT_x000D_	REV3L_x000D_
SNX27		PRB2_x000D_	DTNA_x000D_	ZBTB25_x000D_
LCE3B		CCNA1_x000D_	CAV2_x000D_	FH_x000D_
LCE2D		SERPINE3_x000D_	TNIK_x000D_	TMEM69_x000D_
LCE2B		PRR20D_x000D_	RCAN1_x000D_	LOC388282_x000D_
LCE4A		PRR20C_x000D_	MX1_x000D_	PAICS_x000D_
LCE1F		GJB2_x000D_	TLL2_x000D_	FARS2_x000D_
LCE1E		URAD_x000D_	ELL2_x000D_	SMYD3_x000D_
LCE1D		DCLK1_x000D_	VAV2_x000D_	C1RL_x000D_
LCE1A		LCP1_x000D_	PIK3R3_x000D_	CRBN_x000D_
SPRR4		PRR20B_x000D_	TP73_x000D_	EEF1E1-BLOC1S5_x000D_
SPRR1A		CCDC169-SOHLH2_x000D_	COLEC10_x000D_	STAG1_x000D_
LOR		LRRC16B_x000D_	STAT1_x000D_	EFHC1_x000D_
S100A1		ATL1_x000D_	FAM72D_x000D_	COQ10A_x000D_
CHTOP		GNG2_x000D_	ACOT7_x000D_	TBC1D25_x000D_
SNAPIN		RHOJ_x000D_	FAM132B_x000D_	B4GAT1_x000D_
NPR1		RDH12_x000D_	MDK_x000D_	IFT122_x000D_
RPS27		SLC10A1_x000D_	STK10_x000D_	TMEM135_x000D_
UBAP2L		ACOT4_x000D_	NRBF2_x000D_	DNAJC28_x000D_
HAX1		VRTN_x000D_	FRMD6_x000D_	ATG4D_x000D_
AQP10		NRXN3_x000D_	MEX3B_x000D_	NDUFAF3_x000D_
ATP8B2		COX8C_x000D_	C17orf53_x000D_	IDH1_x000D_
IL6R		FAM181A_x000D_	SIRPB1_x000D_	SPG20_x000D_
CHRNB2		ADSSL1_x000D_	KIF3C_x000D_	POLD3_x000D_
CKS1B		MYH7_x000D_	CASP7_x000D_	TCN2_x000D_
FLAD1		GZMH_x000D_	BTN2A1_x000D_	HERC3_x000D_
LENEP		TRIM9_x000D_	PLEK2_x000D_	KAT2B_x000D_
ZBTB7B		NGB_x000D_	DHRS3_x000D_	MCM3AP-AS1_x000D_
EFNA1		SERPINA6_x000D_	TRA2A_x000D_	KNTC1_x000D_
SLC50A1		BEGAIN_x000D_	RCAN2_x000D_	FUT11_x000D_
TRIM46		MIR5195_x000D_	SH2B3_x000D_	RDX_x000D_
HCN3		C15orf53_x000D_	RASSF3_x000D_	TTLL5_x000D_
FDPS		CKMT1A_x000D_	ARHGAP5_x000D_	PBX1_x000D_
RUSC1		SEMA6D_x000D_	CASK_x000D_	SIRT3_x000D_
ASH1L-AS1		TMOD2_x000D_	ALS2CL_x000D_	SNX30_x000D_
MSTO1		ISL2_x000D_	TFPI2_x000D_	LBR_x000D_
DAP3		CRABP1_x000D_	ATP6V1B2_x000D_	PPT1_x000D_
SYT11		BLM_x000D_	SNCA_x000D_	AFMID_x000D_
LAMTOR2		SV2B_x000D_	NTNG1_x000D_	TAF8_x000D_
LMNA		RASGRP1_x000D_	CMTM6_x000D_	STEAP2_x000D_
SEMA4A		PLA2G4E_x000D_	IL1R2_x000D_	NRP1_x000D_
SLC25A44		PLA2G4F_x000D_	TIMP3_x000D_	AJUBA_x000D_
PMF1		STRC_x000D_	TMEM154_x000D_	NUDT12_x000D_
TMEM79		BCL2L10_x000D_	REEP6_x000D_	SLC2A13_x000D_
TSACC		PYGO1_x000D_	ADAP2_x000D_	NUDT6_x000D_
TTC24		RASL12_x000D_	RAB15_x000D_	EPB41L1_x000D_
APOA1BP		MEGF11_x000D_	COBL_x000D_	WDR34_x000D_
HAPLN2		HCN4_x000D_	CRYM_x000D_	TEX30_x000D_
BCAN		BCL2A1_x000D_	CDYL2_x000D_	GEMIN6_x000D_
RRNAD1		FAM169B_x000D_	CYLD_x000D_	TCEAL7_x000D_
PRCC		MKRN3_x000D_	EEF1A2_x000D_	IMPA2_x000D_
PEAR1		GOLGA8M_x000D_	APOBEC3B_x000D_	GLIS2_x000D_
KIRREL		GATM_x000D_	CXCL8_x000D_	SF3B3_x000D_
CD1D		CCNF_x000D_	ENTPD7_x000D_	DEPTOR_x000D_
CD1E		ATF7IP2_x000D_	PLD2_x000D_	KLHDC2_x000D_
IFI16		HS3ST2_x000D_	DSG2_x000D_	SLC25A12_x000D_
DUSP23		APOBR_x000D_	PALD1_x000D_	KANSL1L_x000D_
FCRL6		ITGAL_x000D_	NMI_x000D_	JADE1_x000D_
ATP1A2		PYCARD-AS1_x000D_	CHST15_x000D_	MCCC1_x000D_
ATP1A4		ITGAM_x000D_	AGRN_x000D_	HSD17B7_x000D_
PEA15		ITGAD_x000D_	TCF7_x000D_	UIMC1_x000D_
NCSTN		NKD1_x000D_	DUSP6_x000D_	TUBGCP4_x000D_
NHLH1		CTRB1_x000D_	NFKB1_x000D_	INTS8_x000D_
VANGL2		FOXL1_x000D_	IL34_x000D_	KIAA0907_x000D_
KLHDC9		JPH3_x000D_	FERMT1_x000D_	CHD3_x000D_
NIT1		ZNF469_x000D_	NCCRP1_x000D_	SKP2_x000D_
UFC1		SPATA33_x000D_	NMNAT2_x000D_	METAP1_x000D_
USP21		CCDC154_x000D_	ENC1_x000D_	PLAGL1_x000D_
PPOX		MYH11_x000D_	CTSS_x000D_	HNRNPH3_x000D_
NDUFS2		FA2H_x000D_	ROR1_x000D_	ATRAID_x000D_
TOMM40L		ADAMTS18_x000D_	TMEM27_x000D_	WDR70_x000D_
PCP4L1		MPV17L_x000D_	GRK5_x000D_	ZNF32_x000D_
SDHC		GSG2_x000D_	MAPK11_x000D_	SERAC1_x000D_
HSPA6		BCL6B_x000D_	BIRC3_x000D_	ETFDH_x000D_
FCRLA		ALOX15B_x000D_	LIMS3L_x000D_	ZYG11B_x000D_
FCRLB		SHISA6_x000D_	DUSP15_x000D_	PNISR_x000D_
DUSP12		B4GALNT2_x000D_	HS3ST1_x000D_	CC2D2A_x000D_
ATF6		BCAS3_x000D_	SMURF2_x000D_	PCED1A_x000D_
UHMK1		RGS9_x000D_	KIAA1217_x000D_	HMBS_x000D_
UAP1		CACNG4_x000D_	DUS3L_x000D_	EIF4ENIF1_x000D_
HSD17B7		AANAT_x000D_	LYST_x000D_	GLIS3_x000D_
PBX1		VMO1_x000D_	CHST3_x000D_	THAP7_x000D_
MGST3		NLRP1_x000D_	DUSP10_x000D_	ADM_x000D_
POGK		PITPNM3_x000D_	TRNP1_x000D_	ZNF559-ZNF177_x000D_
POU2F1		PIK3R5_x000D_	P2RX5_x000D_	ZNF860_x000D_
RCSD1		GAS7_x000D_	TNFRSF9_x000D_	CRNDE_x000D_
MPZL1		LRRC75A_x000D_	SEC24D_x000D_	PTTG1_x000D_
DCAF6		CCL1_x000D_	CELF2_x000D_	RMI1_x000D_
TIPRL		CCL3L3_x000D_	CSGALNACT2_x000D_	CDKAL1_x000D_
SFT2D2		PLXDC1_x000D_	MFSD6_x000D_	CCDC121_x000D_
TBX19		KRT28_x000D_	MYBL1_x000D_	WWOX_x000D_
ATP1B1		KRT20_x000D_	NKX3-1_x000D_	DBF4_x000D_
BLZF1		KRT23_x000D_	ZNF738_x000D_	MMAB_x000D_
GORAB		KRTAP4-2_x000D_	CCL2_x000D_	ACAT2_x000D_
FMO4		KRT33A_x000D_	LAMA3_x000D_	BCAT2_x000D_
PRRC2C		KRT38_x000D_	CD58_x000D_	AHI1_x000D_
METTL13		KRT13_x000D_	ZNF85_x000D_	HADH_x000D_
SUCO		KRT15_x000D_	PMAIP1_x000D_	FANCC_x000D_
PRDX6		PSMC3IP_x000D_	CLSTN2_x000D_	BMP4_x000D_
KLHL20		HOXB13_x000D_	ADAMTS12_x000D_	METTL4_x000D_
DARS2		PHOSPHO1_x000D_	STK38L_x000D_	HFE_x000D_
ZBTB37		ABCA8_x000D_	RHOF_x000D_	FAM21C_x000D_
RABGAP1L		TBC1D26_x000D_	MICB_x000D_	PXK_x000D_
CACYBP		SARM1_x000D_	SPSB1_x000D_	KANK1_x000D_
RASAL2		TBC1D29_x000D_	KRT34_x000D_	ERMP1_x000D_
RALGPS2		RHBDL3_x000D_	HIVEP1_x000D_	BMPR1A_x000D_
FAM20B		OR3A2_x000D_	ATP10D_x000D_	ZNF589_x000D_
TOR3A		P2RX5-TAX1BP3_x000D_	CDC14A_x000D_	ANKRD12_x000D_
SOAT1		KRT33B_x000D_	STIM1_x000D_	BAX_x000D_
FAM163A		SLC14A1_x000D_	NCEH1_x000D_	GDF15_x000D_
TOR1AIP1		CDH20_x000D_	GJB4_x000D_	GABPB2_x000D_
CEP350		SERPINB7_x000D_	SULT1C4_x000D_	CLINT1_x000D_
QSOX1		B4GALT6_x000D_	KCNC4_x000D_	PROCR_x000D_
LHX4		ALPK2_x000D_	ZNF185_x000D_	C5orf42_x000D_
XPR1		CCBE1_x000D_	MISP_x000D_	CEP57_x000D_
KIAA1614		NETO1_x000D_	PLXNA2_x000D_	DZIP3_x000D_
MR1		AZU1_x000D_	IDS_x000D_	CLCN5_x000D_
DHX9		KISS1R_x000D_	KRTAP2-2_x000D_	LETM2_x000D_
LAMC1		S1PR4_x000D_	FAM72C_x000D_	DCP1B_x000D_
LAMC2		EBI3_x000D_	SPRED3_x000D_	SFXN5_x000D_
SMG7		CLEC4M_x000D_	RSAD2_x000D_	WDR78_x000D_
RGL1		ZBTB32_x000D_	GSTO1_x000D_	ARHGAP6_x000D_
TSEN15		IRGC_x000D_	TMEM40_x000D_	HMGN5_x000D_
RNF2		FUT2_x000D_	FYN_x000D_	SBF2_x000D_
C1orf27		DHDH_x000D_	MMP15_x000D_	MELK_x000D_
TROVE2		SIGLEC7_x000D_	ADAM12_x000D_	GEMIN7_x000D_
CDC73		FPR2_x000D_	ANXA1_x000D_	CLK4_x000D_
CFH		TLE2_x000D_	CRABP2_x000D_	COA3_x000D_
C1orf53		SEMA6B_x000D_	OGFRL1_x000D_	NUMA1_x000D_
LHX9		FUT6_x000D_	IFIT3_x000D_	VPS26B_x000D_
NEK7		FUT3_x000D_	TLE3_x000D_	HAUS1_x000D_
CAMSAP2		CD209_x000D_	ULBP1_x000D_	CUTC_x000D_
GPR25		ZNF682_x000D_	BTN2A2_x000D_	BAZ1B_x000D_
C1orf106		ZNF676_x000D_	ALDH1A3_x000D_	SLC50A1_x000D_
IGFN1		LGI4_x000D_	RBM24_x000D_	TSEN2_x000D_
IPO9		ZNF529_x000D_	NPTX1_x000D_	PPT2_x000D_
SHISA4		RASGRP4_x000D_	MAN2A1_x000D_	HOXB3_x000D_
TIMM17A		ATP1A3_x000D_	DFNA5_x000D_	RAD52_x000D_
RNPEP		EXOC3L2_x000D_	PMEPA1_x000D_	RNF130_x000D_
ELF3		LMTK3_x000D_	THEMIS2_x000D_	HOXB-AS3_x000D_
GPR37L1		KLK12_x000D_	KRTAP2-1_x000D_	TMEM80_x000D_
TMEM183A		FPR1_x000D_	S100A2_x000D_	ACSL1_x000D_
PPFIA4		ZNF665_x000D_	FAM169A_x000D_	ARSK_x000D_
ADORA1		LAIR1_x000D_	ZNF841_x000D_	FSTL3_x000D_
BTG2		SHISA7_x000D_	DDX58_x000D_	HOXB9_x000D_
ATP2B4		NLRP9_x000D_	SERTAD2_x000D_	RALGAPA2_x000D_
ZBED6		EFNA2_x000D_	IFNGR1_x000D_	C4orf3_x000D_
SNRPE		CYP4F8_x000D_	STK17A_x000D_	ZNF22_x000D_
SOX13		ZNF536_x000D_	KRTAP2-3_x000D_	SMC4_x000D_
CNTN2		SRRM5_x000D_	LONRF3_x000D_	STX7_x000D_
TMCC2		CACNA1A_x000D_	EVA1A_x000D_	ABCC5_x000D_
CDK18		VN1R1_x000D_	ATP8B1_x000D_	NUSAP1_x000D_
MFSD4		ZNF772_x000D_	KRT31_x000D_	IVNS1ABP_x000D_
C1orf186		CHGB_x000D_	RAPH1_x000D_	ABI2_x000D_
SRGAP2		SNAP25_x000D_	HIVEP2_x000D_	DARS2_x000D_
IKBKE		SYNDIG1_x000D_	BTBD11_x000D_	IFT80_x000D_
RASSF5		CST7_x000D_	GPR68_x000D_	ZNF821_x000D_
DYRK3		ZSWIM3_x000D_	STC2_x000D_	PDP2_x000D_
MAPKAPK2		EDN3_x000D_	ABLIM1_x000D_	INTS4P2_x000D_
PFKFB2		PHACTR3_x000D_	WIPI1_x000D_	SHMT1_x000D_
CD55		NTSR1_x000D_	SLC48A1_x000D_	AFAP1L1_x000D_
CD46		DPH3P1_x000D_	LTBP1_x000D_	IPO9_x000D_
MIR205HG		MYT1_x000D_	AFAP1_x000D_	CDH16_x000D_
G0S2		PDYN_x000D_	LACC1_x000D_	IKZF5_x000D_
DIEXF		GPCPD1_x000D_	FAM167A_x000D_	FOXM1_x000D_
SYT14		FOXA2_x000D_	IGF2_x000D_	ANKS3_x000D_
HHAT		FOXS1_x000D_	GLIPR2_x000D_	THAP10_x000D_
RCOR3		ZNF343_x000D_	KRTAP2-4_x000D_	HOXC9_x000D_
TRAF5		CHODL_x000D_	EXPH5_x000D_	MTO1_x000D_
PPP2R5A		MAP3K7CL_x000D_	MLLT11_x000D_	RPS8_x000D_
NENF		CLIC6_x000D_	ENAH_x000D_	TBC1D5_x000D_
ATF3		CBR3_x000D_	HLA-F_x000D_	KMT2C_x000D_
TATDN3		UBASH3A_x000D_	SIPA1L2_x000D_	CLCN6_x000D_
FLVCR1		PDE9A_x000D_	PLPP3_x000D_	DNMT3A_x000D_
RPS6KC1		CYYR1_x000D_	NUMBL_x000D_	CEP19_x000D_
SMYD2		KRTAP11-1_x000D_	ZDHHC18_x000D_	CXCL14_x000D_
KCTD3		KCNJ6_x000D_	MMP14_x000D_	LRP6_x000D_
RRP15		RSPH1_x000D_	PLEKHG3_x000D_	DBI_x000D_
TGFB2		TIAM1_x000D_	KRT19_x000D_	NR2F2_x000D_
IARS2		USP18_x000D_	NRG2_x000D_	TBX6_x000D_
MARK1		RGL4_x000D_	DNAJB9_x000D_	AKR1C2_x000D_
C1orf115		MYO18B_x000D_	MB21D2_x000D_	FBL_x000D_
MARC2		CYTH4_x000D_	LRP12_x000D_	GPR21_x000D_
MARC1		FAM83F_x000D_	ISM1_x000D_	ZNF395_x000D_
MIA3		MCHR1_x000D_	APCDD1L_x000D_	THAP8_x000D_
BROX		MOV10L1_x000D_	TNFRSF11B_x000D_	PIGL_x000D_
DISP1		KLHDC7B_x000D_	TNF_x000D_	TMEM68_x000D_
CCDC185		LOC101929372_x000D_	NEDD4L_x000D_	ACVR1B_x000D_
CAPN2		USP41_x000D_	TM4SF4_x000D_	AARS_x000D_
FBXO28		TMEM191C_x000D_	PLEKHF1_x000D_	ATXN2_x000D_
DEGS1		APOBEC3G_x000D_	SHB_x000D_	LOX_x000D_
CNIH4		PRAMEF9_x000D_	ITGAV_x000D_	RLF_x000D_
SRP9		_x000D_	FMN1_x000D_	TMEM37_x000D_
EPHX1		_x000D_	SLC9A7_x000D_	TMEM97_x000D_
H3F3A		_x000D_	CYP2J2_x000D_	NLGN1_x000D_
MIXL1		_x000D_	ALOXE3_x000D_	MIOS_x000D_
C1orf95		_x000D_	SDF2L1_x000D_	GIGYF2_x000D_
PSEN2		_x000D_	ARSB_x000D_	GLMP_x000D_
ADCK3		_x000D_	PIK3R1_x000D_	TCTEX1D2_x000D_
ZNF678		_x000D_	BAMBI_x000D_	CPVL_x000D_
ARF1		_x000D_	TPM1_x000D_	HINT2_x000D_
GUK1		_x000D_	ITGA6_x000D_	CRLS1_x000D_
IBA57		_x000D_	LIPG_x000D_	EXD2_x000D_
OBSCN		_x000D_	MICAL2_x000D_	ZNF512_x000D_
HIST3H2BB		_x000D_	FOXL2NB_x000D_	FAM13A_x000D_
RNF187		_x000D_	SLC31A2_x000D_	IGFBP4_x000D_
RAB4A		_x000D_	RAB6B_x000D_	AKR1C3_x000D_
URB2		_x000D_	ZC3H12C_x000D_	CPEB2_x000D_
GALNT2		_x000D_	CCND1_x000D_	SCMH1_x000D_
COG2		_x000D_	SERINC5_x000D_	LMLN_x000D_
ARV1		_x000D_	CNIH3_x000D_	PPWD1_x000D_
GNPAT		_x000D_	VAMP1_x000D_	MRPL48_x000D_
SPRTN		_x000D_	ZNF730_x000D_	AKR1C1_x000D_
NTPCR		_x000D_	LHFP_x000D_	CA2_x000D_
KIAA1804		_x000D_	ETV7_x000D_	CHCHD10_x000D_
KCNK1		_x000D_	CCND2_x000D_	FAM135A_x000D_
SLC35F3		_x000D_	SLC1A1_x000D_	RAD17_x000D_
COA6		_x000D_	FAM102A_x000D_	PLBD1_x000D_
GGPS1		_x000D_	RGS5_x000D_	SLC2A3_x000D_
TBCE		_x000D_	PAQR3_x000D_	DEPDC1B_x000D_
GPR137B		_x000D_	RAP1B_x000D_	SLC38A2_x000D_
LGALS8		_x000D_	ZNF365_x000D_	CIB2_x000D_
ACTN2		_x000D_	RASSF5_x000D_	SPAG4_x000D_
MTR		_x000D_	LRIF1_x000D_	BRD8_x000D_
SDCCAG8		_x000D_	SLC2A6_x000D_	ZMYM2_x000D_
ZBTB18		_x000D_	MAP1B_x000D_	BNC2_x000D_
DESI2		_x000D_	HCAR1_x000D_	LRRC43_x000D_
COX20		_x000D_	GALNT5_x000D_	SLC29A1_x000D_
EFCAB2		_x000D_	ADGRL4_x000D_	GTF2IRD1_x000D_
KIF26B		_x000D_	ALDH4A1_x000D_	COX15_x000D_
CNST		_x000D_	PXN_x000D_	MYH10_x000D_
SCCPDH		_x000D_	P4HA2_x000D_	CNOT10_x000D_
NLRP3		_x000D_	AKAP12_x000D_	UCK1_x000D_
OR2G3		_x000D_	HPCAL1_x000D_	PABPC4L_x000D_
TRIM58		_x000D_	C1orf106_x000D_	PRH1_x000D_
OR2W3		_x000D_	DPP4_x000D_	C1D_x000D_
OR2T8		_x000D_	TINAG_x000D_	HELZ_x000D_
OR2T2		_x000D_	S1PR2_x000D_	YPEL3_x000D_
ZNF672		_x000D_	PRSS23_x000D_	HHLA3_x000D_
NOC2L		_x000D_	PRPS1_x000D_	CCDC84_x000D_
PERM1		_x000D_	GPR176_x000D_	WWC2_x000D_
HES4		_x000D_	CLEC4E_x000D_	TMEM67_x000D_
RNF223		_x000D_	TMEM106A_x000D_	CCHCR1_x000D_
C1orf159		_x000D_	PLLP_x000D_	GAPVD1_x000D_
TNFRSF18		_x000D_	PAPSS2_x000D_	LRR1_x000D_
TNFRSF4		_x000D_	CEACAM5_x000D_	CNOT6L_x000D_
SDF4		_x000D_	SEMA3C_x000D_	SFXN4_x000D_
FAM132A		_x000D_	SORD_x000D_	GLCCI1_x000D_
UBE2J2		_x000D_	SERPINB1_x000D_	PTGR2_x000D_
ACAP3		_x000D_	TRPM8_x000D_	TMEM38B_x000D_
CPSF3L		_x000D_	KLK10_x000D_	UBA7_x000D_
DVL1		_x000D_	GBP3_x000D_	NFIL3_x000D_
MXRA8		_x000D_	BHLHE41_x000D_	ACACA_x000D_
AURKAIP1		_x000D_	TXNIP_x000D_	IRAK1BP1_x000D_
CCNL2		_x000D_	SOCS2_x000D_	MTR_x000D_
MRPL20		_x000D_	LIMS1_x000D_	BLMH_x000D_
ANKRD65		_x000D_	DKK3_x000D_	DCPS_x000D_
TMEM240		_x000D_	FHDC1_x000D_	LIX1_x000D_
SSU72		_x000D_	IFNGR2_x000D_	STRADB_x000D_
C1orf233		_x000D_	TPCN1_x000D_	WDR60_x000D_
NADK		_x000D_	SIK1_x000D_	C14orf159_x000D_
GNB1		_x000D_	LEF1_x000D_	FAM149A_x000D_
TMEM52		_x000D_		GAL3ST1_x000D_
MORN1		_x000D_		IFI44L_x000D_
PEX10		_x000D_		GMCL1_x000D_
PANK4		_x000D_		TNS3_x000D_
HES5		_x000D_		SIM1_x000D_
LOC115110		_x000D_		SLC7A6_x000D_
MMEL1		_x000D_		IFITM1_x000D_
MEGF6		_x000D_		C1QTNF6_x000D_
WRAP73		_x000D_		OXR1_x000D_
TP73-AS1		_x000D_		HIST1H1B_x000D_
LRRC47		_x000D_		CASR_x000D_
CEP104		_x000D_		PEPD_x000D_
C1orf174		_x000D_		INADL_x000D_
NPHP4		_x000D_		LRCH3_x000D_
RPL22		_x000D_		C2CD3_x000D_
ICMT		_x000D_		SDPR_x000D_
GPR153		_x000D_		DENND5B_x000D_
ACOT7		_x000D_		SALL2_x000D_
NOL9		_x000D_		AHSA2_x000D_
KLHL21		_x000D_		KLHL23_x000D_
DNAJC11		_x000D_		KDM2B_x000D_
TNFRSF9		_x000D_		TRIM23_x000D_
RERE		_x000D_		PDCD4_x000D_
GPR157		_x000D_		HOXD4_x000D_
PIK3CD-AS1		_x000D_		CLDN3_x000D_
PIK3CD-AS2		_x000D_		OSBPL11_x000D_
CLSTN1		_x000D_		DGKH_x000D_
CTNNBIP1		_x000D_		IQCK_x000D_
LZIC		_x000D_		CCDC14_x000D_
DFFA		_x000D_		HOGA1_x000D_
CASZ1		_x000D_		MPHOSPH9_x000D_
C1orf127		_x000D_		PHYKPL_x000D_
SRM		_x000D_		WFDC2_x000D_
EXOSC10		_x000D_		GPR155_x000D_
MTOR		_x000D_		SFXN1_x000D_
FBXO2		_x000D_		BCL2_x000D_
MAD2L2		_x000D_		SLC29A2_x000D_
MTHFR		_x000D_		NMRK1_x000D_
NPPA		_x000D_		ANKRD16_x000D_
NPPB		_x000D_		UPF3A_x000D_
KIAA2013		_x000D_		SUV39H2_x000D_
DHRS3		_x000D_		HOXC6_x000D_
LRRC38		_x000D_		LY6E_x000D_
CASP9		_x000D_		DHCR7_x000D_
AGMAT		_x000D_		C1S_x000D_
UQCRHL		_x000D_		EGR1_x000D_
ZBTB17		_x000D_		FNIP2_x000D_
HSPB7		_x000D_		AK7_x000D_
FAM131C		_x000D_		GTF2IRD2B_x000D_
EPHA2		_x000D_		NR1D1_x000D_
ARHGEF19		_x000D_		PAN2_x000D_
RSG1		_x000D_		PNMA1_x000D_
FBXO42		_x000D_		PPM1D_x000D_
NBPF1		_x000D_		MPDZ_x000D_
FAM231A		_x000D_		TRIM37_x000D_
MFAP2		_x000D_		THADA_x000D_
ATP13A2		_x000D_		SULT1A1_x000D_
SDHB		_x000D_		SPATA7_x000D_
RCC2		_x000D_		FAM117A_x000D_
UBR4		_x000D_		AGPAT5_x000D_
EMC1		_x000D_		KIZ_x000D_
AKR7L		_x000D_		PDZK1_x000D_
AKR7A3		_x000D_		CGNL1_x000D_
AKR7A2		_x000D_		GPX7_x000D_
CAPZB		_x000D_		LRIG3_x000D_
TMCO4		_x000D_		ACSS3_x000D_
RNF186		_x000D_		DENND4C_x000D_
PLA2G2E		_x000D_		RAP1GAP_x000D_
PLA2G2D		_x000D_		LRRC27_x000D_
CAMK2N1		_x000D_		KCTD3_x000D_
MUL1		_x000D_		HELLS_x000D_
SH2D5		_x000D_		TBC1D2_x000D_
HP1BP3		_x000D_		GAREM1_x000D_
EIF4G3		_x000D_		DHFR_x000D_
ECE1		_x000D_		HOXA-AS3_x000D_
RAP1GAP		_x000D_		GSTM3_x000D_
USP48		_x000D_		SCLT1_x000D_
WNT4		_x000D_		FGD4_x000D_
LACTBL1		_x000D_		PELI2_x000D_
LUZP1		_x000D_		SLC30A4_x000D_
ZNF436		_x000D_		GOLGA8N_x000D_
ASAP3		_x000D_		CTSA_x000D_
E2F2		_x000D_		RPARP-AS1_x000D_
ID3		_x000D_		PTGS1_x000D_
GALE		_x000D_		SSX2IP_x000D_
HMGCL		_x000D_		SASH1_x000D_
FUCA1		_x000D_		SLC39A1_x000D_
CNR2		_x000D_		RNPC3_x000D_
SRSF10		_x000D_		SLC5A3_x000D_
IL22RA1		_x000D_		MTSS1L_x000D_
IFNLR1		_x000D_		PFKFB3_x000D_
STPG1		_x000D_		UTRN_x000D_
SYF2		_x000D_		HIST1H3F_x000D_
RSRP1		_x000D_		FASTKD1_x000D_
PAQR7		_x000D_		PLA2R1_x000D_
STMN1		_x000D_		MARCH9_x000D_
PAFAH2		_x000D_		CAMK2D_x000D_
SLC30A2		_x000D_		HOXD10_x000D_
UBXN11		_x000D_		RMND5A_x000D_
AIM1L		_x000D_		ACAD10_x000D_
GPN2		_x000D_		DYNC2LI1_x000D_
GPATCH3		_x000D_		PRICKLE1_x000D_
NR0B2		_x000D_		PRRG4_x000D_
KDF1		_x000D_		CEP78_x000D_
FAM46B		_x000D_		TBL1XR1_x000D_
SLC9A1		_x000D_		RPS6KA1_x000D_
MAP3K6		_x000D_		FBXO17_x000D_
FCN3		_x000D_		CEP70_x000D_
WASF2		_x000D_		HIST1H1E_x000D_
AHDC1		_x000D_		LDAH_x000D_
FGR		_x000D_		SLC22A17_x000D_
IFI6		_x000D_		SLC26A11_x000D_
RPA2		_x000D_		FIGN_x000D_
EYA3		_x000D_		KLHDC8B_x000D_
SPCS2		_x000D_		TRHDE_x000D_
PTAFR		_x000D_		RAD51C_x000D_
DNAJC8		_x000D_		PARD6B_x000D_
TAF12		_x000D_		NSMCE2_x000D_
SRSF4		_x000D_		C20orf96_x000D_
MECR		_x000D_		MIR99AHG_x000D_
SDC3		_x000D_		PLIN2_x000D_
PUM1		_x000D_		PAIP2B_x000D_
SNRNP40		_x000D_		IFITM3_x000D_
PEF1		_x000D_		SMPD1_x000D_
COL16A1		_x000D_		STPG1_x000D_
ADGRB2		_x000D_		PFKFB4_x000D_
SPOCD1		_x000D_		N4BP2_x000D_
PTP4A2		_x000D_		SCNN1A_x000D_
TMEM234		_x000D_		LYRM4_x000D_
MARCKSL1		_x000D_		KLF9_x000D_
FAM229A		_x000D_		PRRG2_x000D_
BSDC1		_x000D_		BNIP3_x000D_
ZBTB8OS		_x000D_		IFT22_x000D_
SYNC		_x000D_		CTNS_x000D_
YARS		_x000D_		ZNF454_x000D_
FNDC5		_x000D_		GSTM1_x000D_
TMEM54		_x000D_		PTPN13_x000D_
AK2		_x000D_		PPFIA4_x000D_
TRIM62		_x000D_		ALDOC_x000D_
PHC2		_x000D_		ERMARD_x000D_
ZMYM6NB		_x000D_		SMAD6_x000D_
KIAA0319L		_x000D_		PHACTR2_x000D_
RP4-728D4.2		_x000D_		NDUFAF7_x000D_
PSMB2		_x000D_		PFKFB2_x000D_
C1orf216		_x000D_		GAL3ST3_x000D_
TRAPPC3		_x000D_		ATG10_x000D_
EVA1B		_x000D_		MAOA_x000D_
STK40		_x000D_		CHKB_x000D_
LSM10		_x000D_		CBS_x000D_
OSCP1		_x000D_		DAPK1_x000D_
MRPS15		_x000D_		PLD1_x000D_
CSF3R		_x000D_		ZC3HAV1L_x000D_
MEAF6		_x000D_		LEPR_x000D_
SNIP1		_x000D_		OBSL1_x000D_
GNL2		_x000D_		AASDH_x000D_
RSPO1		_x000D_		ANKRD34B_x000D_
C1orf109		_x000D_		UGT2B7_x000D_
YRDC		_x000D_		SLC6A6_x000D_
MTF1		_x000D_		PRR5L_x000D_
INPP5B		_x000D_		BIN1_x000D_
SF3A3		_x000D_		ZNF770_x000D_
FHL3		_x000D_		C1orf56_x000D_
PABPC4		_x000D_		FASN_x000D_
HEYL		_x000D_		CTDSPL_x000D_
HPCAL4		_x000D_		OSMR_x000D_
OXCT2		_x000D_		TNS2_x000D_
TRIT1		_x000D_		PLOD2_x000D_
MYCL		_x000D_		TBL1X_x000D_
PPT1		_x000D_		ABHD10_x000D_
COL9A2		_x000D_		TIAF1_x000D_
RIMS3		_x000D_		DAB2_x000D_
CITED4		_x000D_		APBB2_x000D_
SCMH1		_x000D_		LCA5_x000D_
EDN2		_x000D_		CKAP2_x000D_
HIVEP3		_x000D_		KCNIP1_x000D_
FOXJ3		_x000D_		MMS22L_x000D_
CLDN19		_x000D_		RNASET2_x000D_
P3H1		_x000D_		CTH_x000D_
SVBP		_x000D_		GPI_x000D_
SLC2A1		_x000D_		CFI_x000D_
C1orf210		_x000D_		SRRD_x000D_
ELOVL1		_x000D_		LPAR6_x000D_
MED8		_x000D_		ANKRD45_x000D_
HYI		_x000D_		APOE_x000D_
SLC6A9		_x000D_		HACD4_x000D_
ERI3		_x000D_		KL_x000D_
TMEM53		_x000D_		HOXD11_x000D_
TCTEX1D4		_x000D_		ADAL_x000D_
PTCH2		_x000D_		NUP133_x000D_
EIF2B3		_x000D_		SLC46A3_x000D_
HECTD3		_x000D_		SLC6A9_x000D_
MUTYH		_x000D_		FIBIN_x000D_
PRDX1		_x000D_		ADARB1_x000D_
CCDC17		_x000D_		DUSP1_x000D_
GPBP1L1		_x000D_		MIF4GD_x000D_
IPP		_x000D_		TRO_x000D_
PIK3R3		_x000D_		ANKRD2_x000D_
POMGNT1		_x000D_		OPN3_x000D_
LRRC41		_x000D_		PAX8_x000D_
KNCN		_x000D_		TBC1D3P1-DHX40P1_x000D_
ATPAF1		_x000D_		BDH1_x000D_
EFCAB14		_x000D_		GOLGA8B_x000D_
PDZK1IP1		_x000D_		ATP6V1C1_x000D_
TRABD2B		_x000D_		CISH_x000D_
SPATA6		_x000D_		TMEM171_x000D_
BEND5		_x000D_		PUDP_x000D_
DMRTA2		_x000D_		FAM173B_x000D_
FAF1		_x000D_		FAM162A_x000D_
TTC39A		_x000D_		STX3_x000D_
EPS15		_x000D_		ESRP2_x000D_
NRDC		_x000D_		USP2_x000D_
RAB3B		_x000D_		WDR66_x000D_
TXNDC12		_x000D_		CHPT1_x000D_
CC2D1B		_x000D_		HS6ST1_x000D_
COA7		_x000D_		GOLGA8A_x000D_
ECHDC2		_x000D_		TMEM117_x000D_
C1orf123		_x000D_		AEBP1_x000D_
MAGOH		_x000D_		CA13_x000D_
LRP8		_x000D_		SYNGR1_x000D_
GLIS1		_x000D_		DNM2_x000D_
NDC1		_x000D_		GMDS_x000D_
YIPF1		_x000D_		CFAP221_x000D_
HSPB11		_x000D_		ARHGAP18_x000D_
LDLRAD1		_x000D_		SLC44A3_x000D_
TMEM59		_x000D_		FOS_x000D_
SSBP3		_x000D_		GCNT2_x000D_
PARS2		_x000D_		LIPC_x000D_
TTC22		_x000D_		SESTD1_x000D_
DHCR24		_x000D_		SLC22A5_x000D_
USP24		_x000D_		ST3GAL4_x000D_
TACSTD2		_x000D_		TMEM192_x000D_
MYSM1		_x000D_		OSBPL10_x000D_
JUN		_x000D_		PLEKHH1_x000D_
CYP2J2		_x000D_
TM2D1		_x000D_
DOCK7		_x000D_
ITGB3BP		_x000D_
JAK1		_x000D_
WDR78		_x000D_
SLC35D1		_x000D_
SERBP1		_x000D_
GNG12		_x000D_
WLS		_x000D_
LRRC40		_x000D_
ANKRD13C		_x000D_
ZRANB2		_x000D_
NEGR1		_x000D_
CRYZ		_x000D_
PIGK		_x000D_
ZZZ3		_x000D_
USP33		_x000D_
FUBP1		_x000D_
ADGRL4		_x000D_
TTLL7		_x000D_
GNG5		_x000D_
CTBS		_x000D_
SSX2IP		_x000D_
SYDE2		_x000D_
C1orf52		_x000D_
BCL10		_x000D_
DDAH1		_x000D_
ZNHIT6		_x000D_
ODF2L		_x000D_
SEP15		_x000D_
GTF2B		_x000D_
CCBL2		_x000D_
GBP3		_x000D_
GBP1		_x000D_
BARHL2		_x000D_
ZNF644		_x000D_
TGFBR3		_x000D_
SETSIP		_x000D_
GFI1		_x000D_
EVI5		_x000D_
TMED5		_x000D_
BCAR3		_x000D_
DNTTIP2		_x000D_
GCLM		_x000D_
ABCA4		_x000D_
F3		_x000D_
CNN3		_x000D_
ALG14		_x000D_
RPL7		_x000D_
DPYD		_x000D_
SASS6		_x000D_
DBT		_x000D_
EXTL2		_x000D_
DPH5		_x000D_
SLC25A24		_x000D_
NBPF4		_x000D_
WDR47		_x000D_
TAF13		_x000D_
C1orf194		_x000D_
MYBPHL		_x000D_
SORT1		_x000D_
PSMA5		_x000D_
AMIGO1		_x000D_
GNAT2		_x000D_
GSTM3		_x000D_
ALX3		_x000D_
SLC16A4		_x000D_
LAMTOR5		_x000D_
KCNA10		_x000D_
KCNA2		_x000D_
LRIF1		_x000D_
DRAM2		_x000D_
DENND2D		_x000D_
WDR77		_x000D_
FAM212B		_x000D_
ST7L		_x000D_
SLC16A1		_x000D_
PHTF1		_x000D_
RSBN1		_x000D_
AP4B1		_x000D_
SYT6		_x000D_
TRIM33		_x000D_
NRAS		_x000D_
CSDE1		_x000D_
SIKE1		_x000D_
TSPAN2		_x000D_
NGF		_x000D_
CD58		_x000D_
IGSF3		_x000D_
GDAP2		_x000D_
ZNF697		_x000D_
NOTCH2		_x000D_
FAM72C		_x000D_
PPIAL4E		_x000D_
NBPF15		_x000D_
SRGAP2B		_x000D_
NBPF20		_x000D_
PDZK1		_x000D_
RNF115		_x000D_
PIAS3		_x000D_
ITGA10		_x000D_
LIX1L		_x000D_
TXNIP		_x000D_
LOC105371242		_x000D_
PRKAB2		_x000D_
FMO5		_x000D_
ACP6		_x000D_
NBPF11		_x000D_
PPIAL4G		_x000D_
NBPF9		_x000D_
HIST2H2BF		_x000D_
HIST2H3D		_x000D_
HIST2H4A		_x000D_
HIST2H2AB		_x000D_
SV2A		_x000D_
SF3B4		_x000D_
MTMR11		_x000D_
OTUD7B		_x000D_
ANP32E		_x000D_
APH1A		_x000D_
ENSA		_x000D_
GOLPH3L		_x000D_
CTSS		_x000D_
CTSK		_x000D_
ARNT		_x000D_
CERS2		_x000D_
FAM63A		_x000D_
SEMA6C		_x000D_
LYSMD1		_x000D_
PI4KB		_x000D_
RFX5		_x000D_
SELENBP1		_x000D_
POGZ		_x000D_
TDRKH		_x000D_
CELF3		_x000D_
MRPL9		_x000D_
C2CD4D		_x000D_
THEM5		_x000D_
THEM4		_x000D_
S100A10		_x000D_
S100A11		_x000D_
CRNN		_x000D_
LCE3A		_x000D_
LCE1C		_x000D_
SPRR2E		_x000D_
S100A6		_x000D_
S100A4		_x000D_
S100A3		_x000D_
S100A2		_x000D_
S100A16		_x000D_
S100A14		_x000D_
S100A13		_x000D_
ILF2		_x000D_
GATAD2B		_x000D_
DENND4B		_x000D_
CRTC2		_x000D_
SLC39A1		_x000D_
JTB		_x000D_
RAB13		_x000D_
TPM3		_x000D_
C1orf43		_x000D_
UBE2Q1		_x000D_
ADAR		_x000D_
PMVK		_x000D_
PBXIP1		_x000D_
DPM3		_x000D_
THBS3		_x000D_
FAM189B		_x000D_
SCAMP3		_x000D_
CLK2		_x000D_
PKLR		_x000D_
RUSC1-AS1		_x000D_
ASH1L		_x000D_
GON4L		_x000D_
RIT1		_x000D_
KIAA0907		_x000D_
SSR2		_x000D_
UBQLN4		_x000D_
MEX3A		_x000D_
PAQR6		_x000D_
SMG5		_x000D_
CCT3		_x000D_
MEF2D		_x000D_
IQGAP3		_x000D_
GPATCH4		_x000D_
NES		_x000D_
CRABP2		_x000D_
ISG20L2		_x000D_
MRPL24		_x000D_
HDGF		_x000D_
SH2D2A		_x000D_
INSRR		_x000D_
ARHGEF11		_x000D_
ETV3L		_x000D_
ETV3		_x000D_
FCRL1		_x000D_
OR10K2		_x000D_
OR6N1		_x000D_
TAGLN2		_x000D_
PIGM		_x000D_
IGSF8		_x000D_
COPA		_x000D_
USF1		_x000D_
PVRL4		_x000D_
PFDN2		_x000D_
DEDD		_x000D_
B4GALT3		_x000D_
NR1I3		_x000D_
MPZ		_x000D_
C1orf111		_x000D_
RGS5		_x000D_
LMX1A		_x000D_
ALDH9A1		_x000D_
TMCO1		_x000D_
RP11-9L18.3		_x000D_
TADA1		_x000D_
CD247		_x000D_
MPC2		_x000D_
GCSH		_x000D_
GPR161		_x000D_
NME7		_x000D_
SLC19A2		_x000D_
SCYL3		_x000D_
KIFAP3		_x000D_
VAMP4		_x000D_
ANKRD45		_x000D_
CENPL		_x000D_
RC3H1		_x000D_
MRPS14		_x000D_
KIAA0040		_x000D_
RFWD2		_x000D_
ABL2		_x000D_
TOR1AIP2		_x000D_
STX6		_x000D_
GLUL		_x000D_
RNASEL		_x000D_
RGS16		_x000D_
NMNAT2		_x000D_
NCF2		_x000D_
ARPC5		_x000D_
EDEM3		_x000D_
FAM129A		_x000D_
TRMT1L		_x000D_
IVNS1ABP		_x000D_
TPR		_x000D_
UCHL5		_x000D_
GLRX2		_x000D_
ZBTB41		_x000D_
DENND1B		_x000D_
ZNF281		_x000D_
DDX59		_x000D_
KIF21B		_x000D_
ASCL5		_x000D_
TMEM9		_x000D_
TNNI1		_x000D_
PHLDA3		_x000D_
CSRP1		_x000D_
ARL8A		_x000D_
UBE2T		_x000D_
SYT2		_x000D_
KDM5B		_x000D_
RABIF		_x000D_
KLHL12		_x000D_
ADIPOR1		_x000D_
CYB5R1		_x000D_
MYOG		_x000D_
MYBPH		_x000D_
CHI3L1		_x000D_
FMOD		_x000D_
ETNK2		_x000D_
PPP1R15B		_x000D_
PIK3C2B		_x000D_
TMEM81		_x000D_
RBBP5		_x000D_
DSTYK		_x000D_
NUAK2		_x000D_
KLHDC8A		_x000D_
ELK4		_x000D_
SLC45A3		_x000D_
NUCKS1		_x000D_
RAB29		_x000D_
SLC41A1		_x000D_
PM20D1		_x000D_
EIF2D		_x000D_
FCAMR		_x000D_
C1orf116		_x000D_
YOD1		_x000D_
CD34		_x000D_
PLXNA2		_x000D_
LAMB3		_x000D_
C1orf74		_x000D_
IRF6		_x000D_
KCNH1		_x000D_
SLC30A1		_x000D_
LPGAT1		_x000D_
INTS7		_x000D_
TMEM206		_x000D_
BATF3		_x000D_
NSL1		_x000D_
ANGEL2		_x000D_
PTPN14		_x000D_
ESRRG		_x000D_
GPATCH2		_x000D_
EPRS		_x000D_
BPNT1		_x000D_
RAB3GAP2		_x000D_
DUSP10		_x000D_
TLR5		_x000D_
SUSD4		_x000D_
TP53BP2		_x000D_
NVL		_x000D_
WDR26		_x000D_
LBR		_x000D_
ENAH		_x000D_
TMEM63A		_x000D_
LEFTY2		_x000D_
SDE2		_x000D_
ACBD3		_x000D_
PARP1		_x000D_
ITPKB		_x000D_
CDC42BPA		_x000D_
JMJD4		_x000D_
C1orf35		_x000D_
MRPL55		_x000D_
TRIM11		_x000D_
TRIM17		_x000D_
HIST3H2A		_x000D_
BTNL10		_x000D_
CCSAP		_x000D_
ACTA1		_x000D_
NUP133		_x000D_
ABCB10		_x000D_
TAF5L		_x000D_
PGBD5		_x000D_
C1orf198		_x000D_
TTC13		_x000D_
FAM89A		_x000D_
C1orf131		_x000D_
EXOC8		_x000D_
EGLN1		_x000D_
TSNAX		_x000D_
SIPA1L2		_x000D_
PCNXL2		_x000D_
TARBP1		_x000D_
IRF2BP2		_x000D_
TOMM20		_x000D_
B3GALNT2		_x000D_
LYST		_x000D_
ERO1B		_x000D_
HEATR1		_x000D_
MT1HL1		_x000D_
GREM2		_x000D_
FH		_x000D_
OPN3		_x000D_
CHML		_x000D_
MAP1LC3C		_x000D_
CEP170		_x000D_
AKT3		_x000D_
ADSS		_x000D_
SMYD3		_x000D_
TFB2M		_x000D_
AHCTF1		_x000D_
C1orf229		_x000D_
ZNF124		_x000D_
ZNF496		_x000D_
SH3BP5L		_x000D_
ZNF692		_x000D_
ATAD3B		_x000D_
ATAD3A		_x000D_
MMP23B		_x000D_
PLCH2		_x000D_
TNFRSF14		_x000D_
CLCN6		_x000D_
PRAMEF25		_x000D_
FHAD1		_x000D_
CELA2A		_x000D_
CLCNKA		_x000D_
SZRD1		_x000D_
MINOS1		_x000D_
NBL1		_x000D_
MINOS1-NBL1		_x000D_
SRRM1		_x000D_
SEPN1		_x000D_
MTFR1L		_x000D_
ZBTB8A		_x000D_
SH3D21		_x000D_
PPCS		_x000D_
C1orf50		_x000D_
FPGT		_x000D_
FPGT-TNNI3K		_x000D_
ACADM		_x000D_
DNAJB4		_x000D_
HS2ST1		_x000D_
LRRC8C		_x000D_
LRRC8D		_x000D_
RNPC3		_x000D_
GNAI3		_x000D_
AMPD2		_x000D_
GSTM4		_x000D_
GSTM2		_x000D_
GSTM1		_x000D_
GSTM5		_x000D_
KCNC4		_x000D_
OLFML3		_x000D_
ATP1A1		_x000D_
FAM231D		_x000D_
POLR3GL		_x000D_
CHD1L		_x000D_
NBPF19		_x000D_
PLEKHO1		_x000D_
LCE1B		_x000D_
INTS3		_x000D_
SLC27A3		_x000D_
ADAM15		_x000D_
DCST1		_x000D_
EFNA4		_x000D_
EFNA3		_x000D_
MTX1		_x000D_
NOS1AP		_x000D_
C1orf226		_x000D_
UCK2		_x000D_
C1orf220		_x000D_
IER5		_x000D_
NAV1		_x000D_
MDM4		_x000D_
LYPLAL1		_x000D_
CNIH3		_x000D_
SNAP47		_x000D_
RHOU		_x000D_
DISC1		_x000D_
TSNAX-DISC1		_x000D_
CHRM3		_x000D_
CDK11B		_x000D_
SLC35E2B		_x000D_
CDK11A		_x000D_
SLC35E2		_x000D_
FAAP20		_x000D_
TTC34		_x000D_
TNFRSF25		_x000D_
PLEKHG5		_x000D_
ERRFI1		_x000D_
HNRNPCL1		_x000D_
PRAMEF27		_x000D_
ALDH4A1		_x000D_
IFFO2		_x000D_
DDOST		_x000D_
HNRNPR		_x000D_
SMIM12		_x000D_
SFPQ		_x000D_
RRAGC		_x000D_
MYCBP		_x000D_
EBNA1BP2		_x000D_
MKNK1		_x000D_
MOB3C		_x000D_
STIL		_x000D_
CDCP2		_x000D_
CYB5RL		_x000D_
PLPP3		_x000D_
OMA1		_x000D_
GBP2		_x000D_
ARHGAP29		_x000D_
CLCC1		_x000D_
RHOC		_x000D_
PPM1J		_x000D_
BCAS2		_x000D_
WARS2		_x000D_
SEC22B		_x000D_
PEX11B		_x000D_
RBM8A		_x000D_
NBPF10		_x000D_
NOTCH2NL		_x000D_
NBPF14		_x000D_
HIST2H2AA4		_x000D_
HIST2H2BE		_x000D_
MCL1		_x000D_
ADAMTSL4-AS1		_x000D_
CDC42SE1		_x000D_
VPS72		_x000D_
RORC		_x000D_
PYGO2		_x000D_
SHC1		_x000D_
KRTCAP2		_x000D_
MUC1		_x000D_
GBA		_x000D_
YY1AP1		_x000D_
ARHGEF2		_x000D_
GLMP		_x000D_
C1orf204		_x000D_
DCAF8		_x000D_
PEX19		_x000D_
F11R		_x000D_
TSTD1		_x000D_
CREG1		_x000D_
PIGC		_x000D_
ACBD6		_x000D_
TNNT2		_x000D_
LAD1		_x000D_
PLEKHA6		_x000D_
AIDA		_x000D_
LEFTY1		_x000D_
PYCR2		_x000D_
RBM34		_x000D_
ARID4B		_x000D_
HNRNPU		_x000D_
ACP1		_x000D_
SNTG2		_x000D_
TPO		_x000D_
TRAPPC12		_x000D_
RPS7		_x000D_
COLEC11		_x000D_
SOX11		_x000D_
RNF144A		_x000D_
ID2		_x000D_
ASAP2		_x000D_
CPSF3		_x000D_
IAH1		_x000D_
TAF1B		_x000D_
KLF11		_x000D_
RRM2		_x000D_
C2orf48		_x000D_
HPCAL1		_x000D_
KCNF1		_x000D_
PQLC3		_x000D_
TRIB2		_x000D_
FAM84A		_x000D_
DDX1		_x000D_
VSNL1		_x000D_
GEN1		_x000D_
MSGN1		_x000D_
RHOB		_x000D_
KLHL29		_x000D_
UBXN2A		_x000D_
NCOA1		_x000D_
CENPO		_x000D_
RAB10		_x000D_
GAREM2		_x000D_
HADHB		_x000D_
EPT1		_x000D_
C2orf70		_x000D_
KCNK3		_x000D_
MAPRE3		_x000D_
TMEM214		_x000D_
AGBL5		_x000D_
EMILIN1		_x000D_
KHK		_x000D_
ATRAID		_x000D_
CAD		_x000D_
SNX17		_x000D_
NRBP1		_x000D_
SLC4A1AP		_x000D_
FOSL2		_x000D_
PLB1		_x000D_
WDR43		_x000D_
CLIP4		_x000D_
YPEL5		_x000D_
LCLAT1		_x000D_
EHD3		_x000D_
SPAST		_x000D_
SLC30A6		_x000D_
YIPF4		_x000D_
BIRC6		_x000D_
TTC27		_x000D_
LTBP1		_x000D_
CRIM1		_x000D_
GPATCH11		_x000D_
NDUFAF7		_x000D_
QPCT		_x000D_
GALM		_x000D_
GEMIN6		_x000D_
PKDCC		_x000D_
EML4		_x000D_
MTA3		_x000D_
LINC01126		_x000D_
PLEKHH2		_x000D_
DYNC2LI1		_x000D_
PPM1B		_x000D_
SLC3A1		_x000D_
CAMKMT		_x000D_
PRKCE		_x000D_
EPAS1		_x000D_
RHOQ		_x000D_
CRIPT		_x000D_
SOCS5		_x000D_
TTC7A		_x000D_
EPCAM		_x000D_
FOXN2		_x000D_
PPP1R21		_x000D_
CHAC2		_x000D_
ERLEC1		_x000D_
SPTBN1		_x000D_
RPS27A		_x000D_
CFAP36		_x000D_
VRK2		_x000D_
PAPOLG		_x000D_
PEX13		_x000D_
AHSA2		_x000D_
USP34		_x000D_
COMMD1		_x000D_
B3GNT2		_x000D_
EHBP1		_x000D_
OTX1		_x000D_
MDH1		_x000D_
UGP2		_x000D_
LGALSL		_x000D_
AFTPH		_x000D_
CEP68		_x000D_
ACTR2		_x000D_
ETAA1		_x000D_
PNO1		_x000D_
ARHGAP25		_x000D_
ANTXR1		_x000D_
GMCL1		_x000D_
PCBP1		_x000D_
PCYOX1		_x000D_
VAX2		_x000D_
MPHOSPH10		_x000D_
ZNF638		_x000D_
DYSF		_x000D_
SPR		_x000D_
EMX1		_x000D_
NOTO		_x000D_
SMYD5		_x000D_
CCT7		_x000D_
ALMS1		_x000D_
STAMBP		_x000D_
ACTG2		_x000D_
DGUOK		_x000D_
MTHFD2		_x000D_
WDR54		_x000D_
TTC31		_x000D_
TLX2		_x000D_
HTRA2		_x000D_
DOK1		_x000D_
SEMA4F		_x000D_
HK2		_x000D_
POLE4		_x000D_
MRPL19		_x000D_
REG3G		_x000D_
TMSB10		_x000D_
KCMF1		_x000D_
TCF7L1		_x000D_
TGOLN2		_x000D_
ELMOD3		_x000D_
SH2D6		_x000D_
MAT2A		_x000D_
VAMP8		_x000D_
VAMP5		_x000D_
RNF181		_x000D_
USP39		_x000D_
ATOH8		_x000D_
PTCD3		_x000D_
MRPL35		_x000D_
KDM3A		_x000D_
RMND5A		_x000D_
THNSL2		_x000D_
RPIA		_x000D_
TEKT4		_x000D_
MAL		_x000D_
PROM2		_x000D_
KCNIP3		_x000D_
FAHD2A		_x000D_
CIAO1		_x000D_
ARID5A		_x000D_
FER1L5		_x000D_
CNNM3		_x000D_
ANKRD36		_x000D_
COX5B		_x000D_
INPP4A		_x000D_
UNC50		_x000D_
EIF5B		_x000D_
PDCL3		_x000D_
NPAS2		_x000D_
RPL31		_x000D_
CNOT11		_x000D_
MAP4K4		_x000D_
IL1R2		_x000D_
IL1R1		_x000D_
TMEM182		_x000D_
MRPS9		_x000D_
C2orf49		_x000D_
NCK2		_x000D_
SULT1C2		_x000D_
SULT1C4		_x000D_
GCC2		_x000D_
LIMS1		_x000D_
RANBP2		_x000D_
SOWAHC		_x000D_
RGPD6		_x000D_
BCL2L11		_x000D_
MERTK		_x000D_
TMEM87B		_x000D_
FBLN7		_x000D_
ZC3H6		_x000D_
TTL		_x000D_
POLR1B		_x000D_
CHCHD5		_x000D_
SLC20A1		_x000D_
IL1F10		_x000D_
CBWD2		_x000D_
FOXD4L1		_x000D_
RABL2A		_x000D_
ACTR3		_x000D_
DDX18		_x000D_
INSIG2		_x000D_
STEAP3		_x000D_
DBI		_x000D_
TMEM37		_x000D_
CFAP221		_x000D_
PTPN4		_x000D_
EPB41L5		_x000D_
RALB		_x000D_
INHBB		_x000D_
GLI2		_x000D_
TSN		_x000D_
GYPC		_x000D_
PROC		_x000D_
GPR17		_x000D_
SFT2D3		_x000D_
UGGT1		_x000D_
RAB6C		_x000D_
MZT2B		_x000D_
IMP4		_x000D_
PTPN18		_x000D_
CFC1B		_x000D_
TISP43		_x000D_
C2orf27A		_x000D_
GPR39		_x000D_
MGAT5		_x000D_
ACMSD		_x000D_
CCNT2		_x000D_
RAB3GAP1		_x000D_
R3HDM1		_x000D_
UBXN4		_x000D_
THSD7B		_x000D_
HNMT		_x000D_
SPOPL		_x000D_
ACVR2A		_x000D_
MBD5		_x000D_
EPC2		_x000D_
LYPD6B		_x000D_
FMNL2		_x000D_
ARL6IP6		_x000D_
GALNT5		_x000D_
PKP4		_x000D_
TANC1		_x000D_
MARCH7		_x000D_
TANK		_x000D_
PSMD14		_x000D_
GCA		_x000D_
CSRNP3		_x000D_
CERS6		_x000D_
PPIG		_x000D_
SSB		_x000D_
UBR3		_x000D_
SP5		_x000D_
GAD1		_x000D_
GORASP2		_x000D_
DCAF17		_x000D_
CYBRD1		_x000D_
DYNC1I2		_x000D_
HAT1		_x000D_
METAP1D		_x000D_
ITGA6		_x000D_
PDK1		_x000D_
ZAK		_x000D_
SP9		_x000D_
SCRN3		_x000D_
H3F3AP4		_x000D_
HOXD12		_x000D_
HOXD9		_x000D_
HOXD8		_x000D_
HOXD1		_x000D_
MTX2		_x000D_
HNRNPA3		_x000D_
AGPS		_x000D_
RBM45		_x000D_
PLEKHA3		_x000D_
UBE2E3		_x000D_
ITGA4		_x000D_
SSFA2		_x000D_
ZC3H15		_x000D_
ITGAV		_x000D_
FAM171B		_x000D_
GULP1		_x000D_
COL3A1		_x000D_
WDR75		_x000D_
ASNSD1		_x000D_
PMS1		_x000D_
INPP1		_x000D_
MFSD6		_x000D_
NAB1		_x000D_
GLS		_x000D_
MYO1B		_x000D_
SLC39A10		_x000D_
SF3B1		_x000D_
COQ10B		_x000D_
MARS2		_x000D_
SPATS2L		_x000D_
AOX1		_x000D_
NIF3L1		_x000D_
NDUFB3		_x000D_
CFLAR		_x000D_
CASP10		_x000D_
CASP8		_x000D_
STRADB		_x000D_
FZD7		_x000D_
NOP58		_x000D_
BMPR2		_x000D_
FAM117B		_x000D_
CARF		_x000D_
NBEAL1		_x000D_
CYP20A1		_x000D_
ABI2		_x000D_
PARD3B		_x000D_
NRP2		_x000D_
EEF1B2		_x000D_
ZDBF2		_x000D_
FASTKD2		_x000D_
CREB1		_x000D_
CCNYL1		_x000D_
PIKFYVE		_x000D_
MAP2		_x000D_
RPE		_x000D_
CPS1		_x000D_
SPAG16		_x000D_
ATIC		_x000D_
TMEM169		_x000D_
XRCC5		_x000D_
SMARCAL1		_x000D_
IGFBP2		_x000D_
ARPC2		_x000D_
GPBAR1		_x000D_
PNKD		_x000D_
SLC11A1		_x000D_
CTDSP1		_x000D_
RQCD1		_x000D_
PLCD4		_x000D_
BCS1L		_x000D_
STK36		_x000D_
TTLL4		_x000D_
CYP27A1		_x000D_
WNT6		_x000D_
WNT10A		_x000D_
CDK5R2		_x000D_
FAM134A		_x000D_
ZFAND2B		_x000D_
ANKZF1		_x000D_
STK16		_x000D_
TUBA4B		_x000D_
DNAJB2		_x000D_
DES		_x000D_
GMPPA		_x000D_
ASIC4		_x000D_
TMEM198		_x000D_
INHA		_x000D_
STK11IP		_x000D_
SLC4A3		_x000D_
CCDC140		_x000D_
SGPP2		_x000D_
ACSL3		_x000D_
MRPL44		_x000D_
RHBDD1		_x000D_
MFF		_x000D_
AGFG1		_x000D_
FBXO36		_x000D_
SP140		_x000D_
SP140L		_x000D_
SP100		_x000D_
CAB39		_x000D_
ITM2C		_x000D_
SPATA3		_x000D_
C2orf72		_x000D_
PSMD1		_x000D_
ARMC9		_x000D_
B3GNT7		_x000D_
C2orf57		_x000D_
PTMA		_x000D_
COPS7B		_x000D_
DIS3L2		_x000D_
ALPP		_x000D_
ALPPL2		_x000D_
PRSS56		_x000D_
CHRND		_x000D_
CHRNG		_x000D_
EIF4E2		_x000D_
EFHD1		_x000D_
NEU2		_x000D_
INPP5D		_x000D_
ATG16L1		_x000D_
DGKD		_x000D_
TRPM8		_x000D_
SH3BP4		_x000D_
AGAP1		_x000D_
COPS8		_x000D_
MLPH		_x000D_
PRLH		_x000D_
RAMP1		_x000D_
ESPNL		_x000D_
FAM132B		_x000D_
TRAF3IP1		_x000D_
ASB1		_x000D_
NDUFA10		_x000D_
GPC1		_x000D_
DUSP28		_x000D_
RNPEPL1		_x000D_
AQP12A		_x000D_
AGXT		_x000D_
SNED1		_x000D_
PPP1R7		_x000D_
ANO7		_x000D_
SEPT2		_x000D_
FARP2		_x000D_
BOK		_x000D_
ATG4B		_x000D_
ING5		_x000D_
D2HGDH		_x000D_
GAL3ST2		_x000D_
NEU4		_x000D_
RTP5		_x000D_
FAM110C		_x000D_
SH3YL1		_x000D_
TMEM18		_x000D_
PXDN		_x000D_
TSSC1		_x000D_
ADI1		_x000D_
ITGB1BP1		_x000D_
ADAM17		_x000D_
YWHAQ		_x000D_
CYS1		_x000D_
ODC1		_x000D_
NOL10		_x000D_
PDIA6		_x000D_
FLJ33534		_x000D_
ROCK2		_x000D_
NBAS		_x000D_
FAM49A		_x000D_
WDR35		_x000D_
MATN3		_x000D_
LAPTM4A		_x000D_
SDC1		_x000D_
PUM2		_x000D_
LDAH		_x000D_
ATAD2B		_x000D_
C2orf44		_x000D_
SF3B6		_x000D_
TP53I3		_x000D_
PFN4		_x000D_
ITSN2		_x000D_
PTRHD1		_x000D_
ADCY3		_x000D_
DNAJC27		_x000D_
POMC		_x000D_
KIF3C		_x000D_
HADHA		_x000D_
ADGRF3		_x000D_
OTOF		_x000D_
OST4		_x000D_
PREB		_x000D_
SLC5A6		_x000D_
SLC30A3		_x000D_
UCN		_x000D_
MPV17		_x000D_
GTF3C2		_x000D_
EIF2B4		_x000D_
ZNF513		_x000D_
PPM1G		_x000D_
IFT172		_x000D_
FNDC4		_x000D_
CCDC121		_x000D_
SUPT7L		_x000D_
RBKS		_x000D_
TRMT61B		_x000D_
C2orf71		_x000D_
ALK		_x000D_
GALNT14		_x000D_
FAM98A		_x000D_
FEZ2		_x000D_
STRN		_x000D_
HEATR5B		_x000D_
EIF2AK2		_x000D_
CEBPZ		_x000D_
PRKD3		_x000D_
ATL2		_x000D_
HNRNPLL		_x000D_
SRSF7		_x000D_
DHX57		_x000D_
SOS1		_x000D_
MAP4K3		_x000D_
THUMPD2		_x000D_
OXER1		_x000D_
HAAO		_x000D_
ZFP36L2		_x000D_
THADA		_x000D_
LRPPRC		_x000D_
PREPL		_x000D_
SIX2		_x000D_
SRBD1		_x000D_
PIGF		_x000D_
MCFD2		_x000D_
FBXO11		_x000D_
PSME4		_x000D_
MTIF2		_x000D_
CCDC88A		_x000D_
PPP4R3B		_x000D_
PNPT1		_x000D_
FANCL		_x000D_
BCL11A		_x000D_
PUS10		_x000D_
LOC339803		_x000D_
XPO1		_x000D_
CCT4		_x000D_
TMEM17		_x000D_
VPS54		_x000D_
PELI1		_x000D_
RAB1A		_x000D_
SPRED2		_x000D_
C1D		_x000D_
CNRIP1		_x000D_
GFPT1		_x000D_
NFU1		_x000D_
AAK1		_x000D_
ASPRV1		_x000D_
SNRPG		_x000D_
FAM136A		_x000D_
TGFA		_x000D_
ADD2		_x000D_
PAIP2B		_x000D_
CYP26B1		_x000D_
EXOC6B		_x000D_
PRADC1		_x000D_
FBXO41		_x000D_
EGR4		_x000D_
TPRKB		_x000D_
DUSP11		_x000D_
BOLA3		_x000D_
MOB1A		_x000D_
C2orf81		_x000D_
RTKN		_x000D_
MOGS		_x000D_
CCDC142		_x000D_
LBX2		_x000D_
PCGF1		_x000D_
AUP1		_x000D_
LOXL3		_x000D_
EVA1A		_x000D_
GCFC2		_x000D_
REG3A		_x000D_
SUCLG1		_x000D_
RETSAT		_x000D_
CAPG		_x000D_
GGCX		_x000D_
TMEM150A		_x000D_
C2orf68		_x000D_
SFTPB		_x000D_
IMMT		_x000D_
CD8B		_x000D_
KRCC1		_x000D_
EIF2AK3		_x000D_
GPAT2		_x000D_
ASTL		_x000D_
DUSP2		_x000D_
STARD7		_x000D_
TMEM127		_x000D_
SNRNP200		_x000D_
NEURL3		_x000D_
KANSL3		_x000D_
LMAN2L		_x000D_
SEMA4C		_x000D_
FAHD2B		_x000D_
ANKRD36B		_x000D_
ACTR1B		_x000D_
TMEM131		_x000D_
COA5		_x000D_
KIAA1211L		_x000D_
TSGA10		_x000D_
MITD1		_x000D_
LYG1		_x000D_
TXNDC9		_x000D_
REV1		_x000D_
CHST10		_x000D_
CREG2		_x000D_
MFSD9		_x000D_
TGFBRAP1		_x000D_
FHL2		_x000D_
UXS1		_x000D_
RGPD3		_x000D_
EDAR		_x000D_
SEPT10		_x000D_
MALL		_x000D_
LIMS3L		_x000D_
RGPD8		_x000D_
ANAPC1		_x000D_
ZC3H8		_x000D_
RGPD5		_x000D_
PAX8		_x000D_
[truncated: 11,763 more rows]
