# Supplementary material for: Activation of the Renin–Angiotensin System Disrupts the Cytoskeletal Architecture of Human Urine-Derived Podocytes
Source: Cells. 2022 Mar 24;11(7):1095. doi: 10.3390/cells11071095 (PMC8997628; doi:10.3390/cells11071095)
Supplement: Supplementary file 1 [file cells-11-01095-s001.zip › cells-1622467-supplementary/supplementary table S11 differentially expressed genes podocytes and podocytes treated with angII.xlsx]

## Sheet: sheet
exclusivly expressed in podocyte_ang2	in common between podocyte_ang2:podocyte	exclusively expressed in podocyte	up_podocyte_ang2	down_podocyte_ang2
PRDM16	NULL	TAS1R3_x000D_
BMP8A	NA	CTRC_x000D_
LHX8	SAMD11	PADI3_x000D_
DDR2	KLHL17	PAX7_x000D_
RGS2	PLEKHN1	UBXN10_x000D_
OR2T3	ISG15	CEP85_x000D_
VAV3	AGRN	IQCC_x000D_
VTCN1	TTLL10	HPDL_x000D_
SLC26A9	B3GALT6	MROH7_x000D_
SIX3	SCNN1D	ATG4C_x000D_
PAX3	PUSL1	FOXD3_x000D_
PTH1R	CPTP	CACHD1_x000D_
RTP1	TMEM88B	KIAA1107_x000D_
GATA2	VWA1	RPAP2_x000D_
NDST3	MIB2	GPR88_x000D_
RNF150	CALML6	CRCT1_x000D_
MUC22	PRKCZ	KPRP_x000D_
TCF19	SKI	S100A7A_x000D_
DAAM2	RER1	DUSP27_x000D_
ENPP1	FAM213B	ZBTB37_x000D_
HLA-DRB5	ARHGEF16	BRINP2_x000D_
ABCA13	TPRG1L	AXDND1_x000D_
GLI3	TP73	IGFN1_x000D_
WNT2	SMIM1	MFSD4_x000D_
FOXH1	DFFB	PFKFB2_x000D_
ZNF883	KCNAB2	GJC2_x000D_
CCDC187	RNF207	ZBTB18_x000D_
NAP1L2	LINC00337	PIK3CD-AS1_x000D_
BEX1	HES3	PIK3CD-AS2_x000D_
DCAF12L1	ESPN	MFAP2_x000D_
EIF1AY	PHF13	KIF17_x000D_
TBATA	THAP3	LACTBL1_x000D_
LOXL4	CAMTA1	SLFNL1_x000D_
HBB	VAMP3	GUCA2A_x000D_
C11orf85	PARK7	SLC1A7_x000D_
HBG2	SLC45A1	PTGER3_x000D_
P2RX2	ENO1	LPAR3_x000D_
DDN	H6PD	GBP4_x000D_
SDS	SPSB1	SASS6_x000D_
CCDC88C	SLC25A33	AP4B1_x000D_
CYP11A1	TMEM201	FAM72B_x000D_
CTSH	PIK3CD	CTSK_x000D_
SHBG	NMNAT1	SPRR2E_x000D_
KRTAP9-6	UBE4B	DCST2_x000D_
CSH1	KIF1B	INSRR_x000D_
PECAM1	PGD	OR6N1_x000D_
CDRT1	APITD1-CORT	ANKRD45_x000D_
THEG5	PEX14	TNNI1_x000D_
IL12RB1	TARDBP	LMOD1_x000D_
CKM	ANGPTL7	CHI3L1_x000D_
NAPSA	UBIAD1	FMOD_x000D_
CEACAM21	PTCHD2	PIK3C2B_x000D_
PDE4C	FBXO44	FAM72A_x000D_
SYNE4	FBXO6	RD3_x000D_
LILRB2	DRAXIN	INTS7_x000D_
PRND	AGTRAP	WNT9A_x000D_
LOC79160	C1orf167	NUP133_x000D_
TNNC2	PLOD1	C1orf131_x000D_
SLC13A3	MFN2	CHML_x000D_
C20orf202	MIIP	ZNF669_x000D_
KRTAP19-5	TNFRSF8	PRAMEF15_x000D_
SEPT3	TNFRSF1B	GSTM5_x000D_
MMP11	VPS13D	PRAMEF27_x000D_
	PRAMEF5	STIL_x000D_
	PRDM2	CYB5RL_x000D_
	KAZN	RRM2_x000D_
	TMEM51	ATP6V1C2_x000D_
	EFHD2	VSNL1_x000D_
	DNAJC16	GDF7_x000D_
	RSC1A1	PLB1_x000D_
	PLEKHM2	AHSA2_x000D_
	SLC25A34	MEIS1_x000D_
	TMEM82	PLEK_x000D_
	FBLIM1	ATP6V1B1_x000D_
	SPEN	TET3_x000D_
	C1orf64	ELMOD3_x000D_
	CLCNKB	PTCD3_x000D_
	NECAP2	IL1RL2_x000D_
	FAM231C	SULT1C2_x000D_
	CROCC	IL36G_x000D_
	PADI1	GPR148_x000D_
	ARHGEF10L	C2orf27A_x000D_
	IGSF21	CSRNP3_x000D_
	KLHDC7A	METAP1D_x000D_
	MRTO4	RBM45_x000D_
	PQLC2	PMS1_x000D_
	OTUD3	NBEAL1_x000D_
	PLA2G5	DAW1_x000D_
	PLA2G2F	DUSP28_x000D_
	CDA	CMPK2_x000D_
	PINK1	FLJ33534_x000D_
	NBPF3	ATAD2B_x000D_
	LDLRAD2	C2orf44_x000D_
	HSPG2	PFN4_x000D_
	CELA3B	DNAJC27_x000D_
	CDC42	CCDC121_x000D_
	ZBTB40	NRXN1_x000D_
	C1QA	VPS54_x000D_
	C1QC	ASPRV1_x000D_
	C1QB	CCDC142_x000D_
	EPHB2	GCFC2_x000D_
	KDM1A	GPAT2_x000D_
	ZNF436-AS1	TSGA10_x000D_
	RPL11	LYG1_x000D_
	TCEB3	CYP27C1_x000D_
	PITHD1	LCT_x000D_
	LYPLA2	FASTKD1_x000D_
	PNRC2	PDE11A_x000D_
	GRHL3	HECW2_x000D_
	NIPAL3	FTCDNL1_x000D_
	RCAN3	MARCH4_x000D_
	NCMAP	USP37_x000D_
	CLIC4	FEV_x000D_
	TMEM50A	IHH_x000D_
	TMEM57	C2orf83_x000D_
	LDLRAP1	TMEM247_x000D_
	EXTL1	CCDC85A_x000D_
	PDIK1L	C2orf15_x000D_
	ZNF593	TRABD2A_x000D_
	CNKSR1	ANKRD36C_x000D_
	SH3BGRL3	SLC23A3_x000D_
	CD52	ITPR1_x000D_
	LIN28A	FANCD2_x000D_
	DHDDS	CNOT10_x000D_
	HMGN2	ARPP21_x000D_
	RPS6KA1	ACVR2B_x000D_
	ARID1A	TTC21A_x000D_
	PIGV	FAM212A_x000D_
	ZDHHC18	GPR62_x000D_
	SFN	ARL6_x000D_
	NUDC	EAF2_x000D_
	TRNP1	H1FOO_x000D_
	WDTC1	NEK11_x000D_
	TMEM222	ESYT3_x000D_
	SYTL1	NLGN1_x000D_
	GPR3	SOX2_x000D_
	FAM76A	RTP4_x000D_
	STX12	SGOL1_x000D_
	PPP1R8	AMT_x000D_
	THEMIS2	CISH_x000D_
	SMPDL3B	CHDH_x000D_
	XKR8	FAM19A4_x000D_
	ATPIF1	SENP7_x000D_
	SESN2	KIAA1524_x000D_
	MED18	CCDC191_x000D_
	PHACTR4	ASTE1_x000D_
	RCC1	KY_x000D_
	TRNAU1AP	C3orf33_x000D_
	RAB42	LRRC34_x000D_
	GMEB1	ABCC5_x000D_
	YTHDF2	dorsnarby_x000D_
	EPB41	SST_x000D_
	PTPRU	LRRC15_x000D_
	ZCCHC17	CLEC3B_x000D_
	SERINC2	TDGF1_x000D_
	LINC01225	SSUH2_x000D_
	TINAGL1	ZNF385D_x000D_
	HCRTR1	ACAD11_x000D_
	KHDRBS1	ANKUB1_x000D_
	TMEM39B	LINC01587_x000D_
	KPNA6	TRMT44_x000D_
	TXLNA	USP17L15_x000D_
	CCDC28B	CLRN2_x000D_
	EIF3I	LIAS_x000D_
	FAM167B	MTHFD2L_x000D_
	HDAC1	RP11-10L7.1_x000D_
	RBBP4	ANK2_x000D_
	KIAA1522	FAM160A1_x000D_
	S100PBP	GLRB_x000D_
	HPCA	SAP30_x000D_
	RNF19B	CEP44_x000D_
	ZNF362	ING2_x000D_
	ZSCAN20	CYTL1_x000D_
	GJB5	ABLIM2_x000D_
	GJB4	FGFBP1_x000D_
	GJB3	KCTD8_x000D_
	GJA4	LIN54_x000D_
	ZMYM1	CENPE_x000D_
	ZMYM4	DKK2_x000D_
	NCDN	SLC10A7_x000D_
	AGO4	FAM198B_x000D_
	AGO1	SPATA4_x000D_
	AGO3	FRG2_x000D_
	ADPRHL2	ENPEP_x000D_
	MAP7D1	ADAM29_x000D_
	THRAP3	SLC6A18_x000D_
	ZC3H12A	FBXL7_x000D_
	DNALI1	RXFP3_x000D_
	MANEAL	SPEF2_x000D_
	C1orf122	SOWAHA_x000D_
	UTP11L	WNT8A_x000D_
	AKIRIN1	REEP2_x000D_
	NDUFS5	HMHB1_x000D_
	MACF1	SLC6A7_x000D_
	OXCT2P1	DNAH5_x000D_
	PPIE	CDH18_x000D_
	MFSD2A	PRLR_x000D_
	CAP1	EMB_x000D_
	RLF	DEPDC1B_x000D_
	ZMPSTE24	ERCC8_x000D_
	SMAP2	KIAA0825_x000D_
	ZFP69B	MARCH3_x000D_
	EXO5	NME5_x000D_
	ZNF684	CCDC69_x000D_
	NFYC	ATP10B_x000D_
	KCNQ4	HK3_x000D_
	CTPS1	UIMC1_x000D_
	FOXO6	FLT4_x000D_
	RIMKLA	PCDHB8_x000D_
	PPIH	ESM1_x000D_
	YBX1	TMEM232_x000D_
	ERMAP	PPP2R2B_x000D_
	ZNF691	NUDCD2_x000D_
	TMEM125	LCP2_x000D_
	TIE1	BMP6_x000D_
	CDC20	GCNT2_x000D_
	SZT2	HLA-DQA1_x000D_
	PTPRF	HLA-DPB1_x000D_
	KDM4A	CLPSL2_x000D_
	ST3GAL3	PI16_x000D_
	ARTN	FGD2_x000D_
	IPO13	LINC01276_x000D_
	DPH2	GUCA1A_x000D_
	ATP6V0B	FAM135A_x000D_
	B4GALT2	IRAK1BP1_x000D_
	CCDC24	LAMA2_x000D_
	KLF17	C6orf99_x000D_
	DMAP1	LINC00602_x000D_
	RNF220	MYLK4_x000D_
	C1orf228	HIST1H2AB_x000D_
	RPS8	PGC_x000D_
	PLK3	PRPH2_x000D_
	BTBD19	DLK2_x000D_
	UROD	AARS2_x000D_
	TOE1	ADGRF1_x000D_
	MMACHC	DPPA5_x000D_
	AKR1A1	MMS22L_x000D_
	NASP	FAXC_x000D_
	TMEM69	USP45_x000D_
	MAST2	HACE1_x000D_
	TSPAN1	BVES_x000D_
	LURAP1	BEND3_x000D_
	UQCRH	FAM162B_x000D_
	NSUN4	CEP85L_x000D_
	FAAH	MYB-AS1_x000D_
	DMBX1	AHI1_x000D_
	CMPK1	KATNA1_x000D_
	FOXE3	AGPAT4-IT1_x000D_
	RNF11	T_x000D_
	OSBPL9	LY6G6F_x000D_
	BTF3L4	SMIM8_x000D_
	ZFYVE9	CFAP206_x000D_
	PRPF38A	ZBED9_x000D_
	GPX7	FILIP1_x000D_
	FAM159A	GPR146_x000D_
	ZYG11B	NPSR1_x000D_
	SCP2	POU6F2_x000D_
	PODN	YAE1D1_x000D_
	CPT2	GTF2IRD2B_x000D_
	DMRTB1	SPDYE5_x000D_
	LRRC42	STEAP1_x000D_
	TCEANC2	CPSF4_x000D_
	MRPL37	ZBED6CL_x000D_
	TMEM61	AOC1_x000D_
	BSND	POLR2J4_x000D_
	PCSK9	GCK_x000D_
	PRKAA2	CYP3A5_x000D_
	FGGY	FBXL13_x000D_
	HOOK1	PIK3CG_x000D_
	NFIA	AASS_x000D_
	INADL	CEP41_x000D_
	USP1	ATP6V0A4_x000D_
	PGM1	TRPV6_x000D_
	ROR1	FAM131B_x000D_
	RAVER2	OR2A42_x000D_
	AK4	ZNF767P_x000D_
	DNAJC6	KCNH2_x000D_
	LEPR	GLCCI1_x000D_
	PDE4B	SPAG11A_x000D_
	SGIP1	C8orf74_x000D_
	MIER1	GATA4_x000D_
	GADD45A	ZNF705D_x000D_
	SRSF11	NAT1_x000D_
	HHLA3	ADGRA2_x000D_
	CTH	IDO2_x000D_
	TYW3	CSPP1_x000D_
	RABGGTB	CRISPLD1_x000D_
	ST6GALNAC5	HNF4G_x000D_
	AK5	INTS8_x000D_
	FAM73A	DEPTOR_x000D_
	NEXN	COL14A1_x000D_
	PTGFR	GPIHBP1_x000D_
	IFI44L	TIGD5_x000D_
	IFI44	HR_x000D_
	ADGRL2	C8orf86_x000D_
	PRKACB	CRH_x000D_
	RPF1	SLCO5A1_x000D_
	CYR61	JPH1_x000D_
	SH3GLB1	MMP16_x000D_
	LMO4	BAALC-AS2_x000D_
	PKN2	TMEM74_x000D_
	LRRC8B	KCNV1_x000D_
	ZNF326	KLHL38_x000D_
	BRDT	TSNARE1_x000D_
	EPHX4	C8orf82_x000D_
	BTBD8	MTBP_x000D_
	RPL5	HHLA1_x000D_
	MTF2	ZNF658_x000D_
	DR1	PIP5K1B_x000D_
	FNBP1L	VPS13A_x000D_
	ABCD3	CEP78_x000D_
	SLC44A3	MURC_x000D_
	LOC729970	FSD1L_x000D_
	RWDD3	TMEM38B_x000D_
	PTBP2	KIAA1958_x000D_
	SNX7	LCN2_x000D_
	AGL	PRDM12_x000D_
	SLC35A3	BAG1_x000D_
	MFSD14A	CNTFR_x000D_
	TRMT13	CCL21_x000D_
	RTCA	FAM221B_x000D_
	CDC14A	CNTNAP3_x000D_
	VCAM1	ANKRD20A1_x000D_
	SLC30A7	APBA1_x000D_
	S1PR1	ZNF782_x000D_
	PRMT6	C9orf152_x000D_
	NTNG1	TNFSF15_x000D_
	FAM102B	ZBTB26_x000D_
	PRPF38B	NR5A1_x000D_
	STXBP3	QSOX2_x000D_
	TMEM167B	NRARP_x000D_
	SARS	ALDH1A1_x000D_
	CELSR2	ASMT_x000D_
	SYPL2	SHROOM2_x000D_
	ATXN7L2	GPR173_x000D_
	CYB561D1	FAAH2_x000D_
	GPR61	GJB1_x000D_
	CSF1	FGF16_x000D_
	AHCYL1	ZNF711_x000D_
	STRIP1	TCP11X2_x000D_
	UBL4B	TMEM31_x000D_
	SLC6A17	PLP1_x000D_
	RBM15	PAK3_x000D_
	PROK1	SPANXB1_x000D_
	CEPT1	HSFX1_x000D_
	PIFO	PNMA3_x000D_
	ATP5F1	PPP2R3B_x000D_
	RAP1A	MAOB_x000D_
	DDX20	AKAP4_x000D_
	LOC643355	AMER1_x000D_
	CTTNBP2NL	ATRX_x000D_
	WNT2B	BRWD3_x000D_
	CAPZA1	NUP62CL_x000D_
	MOV10	CAPN6_x000D_
	FAM19A3	CT47A7_x000D_
	LRIG2	HS6ST2_x000D_
	MAGI3	PLAC1_x000D_
	DCLRE1B	ZNF75D_x000D_
	HIPK1	TSPAN7_x000D_
	VANGL1	PIR_x000D_
	SLC22A15	SSX2_x000D_
	MAB21L3	CCDC7_x000D_
	PTGFRN	C10orf99_x000D_
	TTF2	NKX2-3_x000D_
	MAN1A2	HABP2_x000D_
	FAM46C	ACADSB_x000D_
	WDR3	ADARB2_x000D_
	PHGDH	SFMBT2_x000D_
	NBPF8	ZNF248_x000D_
	NBPF26	EGR2_x000D_
	SRGAP2C	NODAL_x000D_
	LOC388692	OPALIN_x000D_
	PPIAL4F	LBX1_x000D_
	FAM72D	CALHM1_x000D_
	GPR89A	GPAM_x000D_
	POLR3C	CFAP46_x000D_
	NUDT17	AKR1C1_x000D_
	NUDT4P1	ENTPD1_x000D_
	NBPF12	PRAP1_x000D_
	BCL9	AKR1C2_x000D_
	GPR89B	SLIT1_x000D_
	NUDT4	TNNT3_x000D_
	PDE4DIP	C11orf42_x000D_
	PPIAL4C	MICALCL_x000D_
	HIST2H4B	OTOG_x000D_
	HIST2H2AA3	LRRC10B_x000D_
	HIST2H3A	LOC100506127_x000D_
	HIST2H2AC	TMEM135_x000D_
	BOLA1	CEP126_x000D_
	VPS45	DYNC2H1_x000D_
	CIART	DDI1_x000D_
	MRPS21	HEPN1_x000D_
	PRPF3	ST3GAL4_x000D_
	RPRD2	NTM_x000D_
	TARS2	OR51E2_x000D_
	ECM1	SOX6_x000D_
	ADAMTSL4	IGSF22_x000D_
	SETDB1	SLC5A12_x000D_
	ANXA9	BDNF_x000D_
	PRUNE	KIF18A_x000D_
	BNIPL	SESN3_x000D_
	C1orf56	BUD13_x000D_
	MLLT11	TMEM218_x000D_
	GABPB2	ADAMTS8_x000D_
	SCNM1	B3GAT1_x000D_
	PIP5K1A	TRIM6_x000D_
	PSMD4	TRIM6-TRIM34_x000D_
	ZNF687	DNHD1_x000D_
	PSMB4	GLYATL1_x000D_
	CGN	PIWIL4_x000D_
	TUFT1	HBE1_x000D_
	SNX27	B4GALNT3_x000D_
	OAZ3	LAG3_x000D_
	LCE3B	TMEM52B_x000D_
	LCE2D	C12orf60_x000D_
	LCE2B	FAR2_x000D_
	LCE4A	DNAJC22_x000D_
	LCE1F	XRCC6BP1_x000D_
	LCE1E	GLIPR1L2_x000D_
	LCE1D	SYT1_x000D_
	LCE1A	LRRIQ1_x000D_
	SPRR4	C12orf74_x000D_
	SPRR1A	AMDHD1_x000D_
	LOR	GAS2L3_x000D_
	LOC101928034	PARPBP_x000D_
	S100A1	IFT81_x000D_
	CHTOP	KNTC1_x000D_
	SNAPIN	TMEM132B_x000D_
	NPR1	LPAR5_x000D_
	RPS27	C3AR1_x000D_
	UBAP2L	FAM90A1_x000D_
	HAX1	AMN1_x000D_
	AQP10	FKBP11_x000D_
	ATP8B2	KRT74_x000D_
	IL6R	ITGB7_x000D_
	CHRNB2	TMEM116_x000D_
	CKS1B	NAA25_x000D_
	FLAD1	HCAR3_x000D_
	LENEP	TMEM132D_x000D_
	ZBTB7B	GALNT9_x000D_
	EFNA1	MYRFL_x000D_
	SLC50A1	WDR66_x000D_
	TRIM46	PRB4_x000D_
	HCN3	PRB1_x000D_
	FDPS	PRB2_x000D_
	RUSC1	PUS7L_x000D_
	ASH1L-AS1	IFT88_x000D_
	MSTO1	RASL11A_x000D_
	DAP3	SERPINE3_x000D_
	SYT11	PRR20D_x000D_
	LAMTOR2	PRR20C_x000D_
	LMNA	GRK1_x000D_
	SEMA4A	CENPJ_x000D_
	SLC25A44	MRPS31_x000D_
	PMF1	KBTBD6_x000D_
	TMEM79	MTRF1_x000D_
	TSACC	LINC00282_x000D_
	TTC24	DCUN1D2_x000D_
	APOA1BP	PRR20B_x000D_
	HAPLN2	CCDC169-SOHLH2_x000D_
	BCAN	NEK5_x000D_
	RRNAD1	REM2_x000D_
	PRCC	LRRC16B_x000D_
	PEAR1	LRR1_x000D_
	KIRREL	PELI2_x000D_
	CD1D	SYT16_x000D_
	CD1E	RDH12_x000D_
	IFI16	VRTN_x000D_
	DUSP23	COX8C_x000D_
	FCRL6	FAM181A_x000D_
	ATP1A2	C14orf132_x000D_
	ATP1A4	HHIPL1_x000D_
	PEA15	KIF26A_x000D_
	NCSTN	ADSSL1_x000D_
	NHLH1	SALL2_x000D_
	VANGL2	MYH7_x000D_
	KLHDC9	GZMH_x000D_
	NIT1	DNAAF2_x000D_
	UFC1	TRIM9_x000D_
	USP21	WDHD1_x000D_
	PPOX	ACYP1_x000D_
	NDUFS2	NGB_x000D_
	TOMM40L	CEP128_x000D_
	PCP4L1	SERPINA6_x000D_
	SDHC	BEGAIN_x000D_
	HSPA6	XRCC3_x000D_
	FCRLA	MIR5195_x000D_
	FCRLB	TMEM251_x000D_
	DUSP12	EFCAB11_x000D_
	ATF6	GOLGA8T_x000D_
	UHMK1	FAN1_x000D_
	UAP1	ARHGAP11B_x000D_
	HSD17B7	C15orf53_x000D_
	RGS4	NUSAP1_x000D_
	PBX1	C2CD4A_x000D_
	MGST3	ZWILCH_x000D_
	POGK	BBS4_x000D_
	POU2F1	ISL2_x000D_
	RCSD1	SV2B_x000D_
	MPZL1	GOLGA6L2_x000D_
	DCAF6	GOLGA8O_x000D_
	TIPRL	PLA2G4E_x000D_
	SFT2D2	HDC_x000D_
	TBX19	BCL2L10_x000D_
	ATP1B1	RASL12_x000D_
	BLZF1	UBAP1L_x000D_
	GORAB	WDR61_x000D_
	FMO4	FAM169B_x000D_
	PRRC2C	DTWD1_x000D_
	METTL13	LMAN1L_x000D_
	SUCO	GOLGA8M_x000D_
	PRDX6	GATM_x000D_
	KLHL20	DYX1C1_x000D_
	DARS2	CACNA1H_x000D_
	RABGAP1L	CCNF_x000D_
	CACYBP	CCP110_x000D_
	RASAL2	APOBR_x000D_
	RALGPS2	ITGAL_x000D_
	FAM20B	PYCARD-AS1_x000D_
	TOR3A	ITGAD_x000D_
	SOAT1	TANGO6_x000D_
	FAM163A	FOXL1_x000D_
	TOR1AIP1	JPH3_x000D_
	CEP350	SPATA33_x000D_
	QSOX1	TIGD7_x000D_
	LHX4	PLA2G10_x000D_
	XPR1	C16orf87_x000D_
	KIAA1614	ZNF821_x000D_
	MR1	CLEC18B_x000D_
	DHX9	MPV17L_x000D_
	LAMC1	ANKS3_x000D_
	LAMC2	ZNF500_x000D_
	SMG7	C16orf46_x000D_
	RGL1	GSG2_x000D_
	TSEN15	FAM64A_x000D_
	RNF2	SLC2A4_x000D_
	C1orf27	GLP2R_x000D_
	TROVE2	SHISA6_x000D_
	CDC73	EVPLL_x000D_
	CFH	CDC6_x000D_
	C1orf53	RND2_x000D_
	LHX9	MYL4_x000D_
	NEK7	SGCA_x000D_
	CAMSAP2	UTP18_x000D_
	GPR25	OR4D2_x000D_
	C1orf106	BCAS3_x000D_
	IPO9	CACNG4_x000D_
	SHISA4	GPR142_x000D_
	TIMM17A	ZNF232_x000D_
	RNPEP	PITPNM3_x000D_
	ELF3	ASGR2_x000D_
	GPR37L1	GAS7_x000D_
	TMEM183A	CCL3L3_x000D_
	PPFIA4	KRT28_x000D_
	ADORA1	KRT20_x000D_
	BTG2	KRT13_x000D_
	ATP2B4	PSMC3IP_x000D_
	LINC00260	HOXB13_x000D_
	ZBED6	PHOSPHO1_x000D_
	SNRPE	FAM117A_x000D_
	SOX13	TMEM100_x000D_
	NFASC	LRRC37A3_x000D_
	CNTN2	ABCA8_x000D_
	TMCC2	TBC1D26_x000D_
	CDK18	TBC1D29_x000D_
	C1orf186	OR3A2_x000D_
	SRGAP2	AXIN2_x000D_
	IKBKE	ADCYAP1_x000D_
	RASSF5	KIAA1328_x000D_
	DYRK3	HAUS1_x000D_
	MAPKAPK2	CDH20_x000D_
	CD55	THOC1_x000D_
	CD46	B4GALT6_x000D_
	MIR205HG	FAM69C_x000D_
	G0S2	CDC34_x000D_
	DIEXF	AZU1_x000D_
	SYT14	MUM1_x000D_
	HHAT	S1PR4_x000D_
	RCOR3	GAPDHS_x000D_
	TRAF5	KMT2B_x000D_
	PPP2R5A	SDHAF1_x000D_
	NENF	LEUTX_x000D_
	ATF3	TEX101_x000D_
	TATDN3	IRGC_x000D_
	FLVCR1	ZNF221_x000D_
	RPS6KC1	BHMG1_x000D_
	SMYD2	FPR2_x000D_
	KCNK2	TLE2_x000D_
	KCTD3	FUT6_x000D_
	RRP15	C19orf57_x000D_
	TGFB2	PALM3_x000D_
	IARS2	EPS15L1_x000D_
	MARK1	LRRC25_x000D_
	C1orf115	TSSK6_x000D_
	MARC2	LGI4_x000D_
	MARC1	TMEM147-AS1_x000D_
	MIA3	ZNF529_x000D_
	BROX	RASGRP4_x000D_
	DISP1	ATP1A3_x000D_
	CCDC185	ZNF45_x000D_
	CAPN2	EXOC3L2_x000D_
	FBXO28	KLK12_x000D_
	DEGS1	C19orf18_x000D_
	CNIH4	EFNA2_x000D_
	SRP9	MCEMP1_x000D_
	EPHX1	ZNF536_x000D_
	H3F3A	SRRM5_x000D_
	MIXL1	ZNF586_x000D_
	C1orf95	CACNA1A_x000D_
	PSEN2	IGFLR1_x000D_
	ADCK3	VN1R1_x000D_
	ZNF678	ZNF772_x000D_
	ARF1	CHGB_x000D_
	GUK1	PET117_x000D_
	IBA57	SYNDIG1_x000D_
	OBSCN	FAM83D_x000D_
	HIST3H2BB	TOX2_x000D_
	RNF187	UBE2C_x000D_
	RAB4A	ZSWIM3_x000D_
	URB2	DPH3P1_x000D_
	GALNT2	MYT1_x000D_
	COG2	RBL1_x000D_
	ARV1	PTGIS_x000D_
	GNPAT	ZNF343_x000D_
	SPRTN	RIPPLY3_x000D_
	NTPCR	MX2_x000D_
	KIAA1804	UBASH3A_x000D_
	KCNK1	ADARB1_x000D_
	SLC35F3	MCM3AP-AS1_x000D_
	COA6	PCNT_x000D_
	GGPS1	C21orf140_x000D_
	TBCE	KCNJ6_x000D_
	GPR137B	TFF1_x000D_
	LGALS8	RSPH1_x000D_
	ACTN2	DNMT3L_x000D_
	MTR	RGL4_x000D_
	SDCCAG8	DEPDC5_x000D_
	DESI2	CYTH4_x000D_
	COX20	SH3BP1_x000D_
	EFCAB2	APOBEC3H_x000D_
	KIF26B	GRAMD4_x000D_
	CNST	SHISA8_x000D_
	SCCPDH	TRMU_x000D_
	NLRP3	STKLD1_x000D_
	OR2G3	SERTAD4_x000D_
	TRIM58	PRAMEF9_x000D_
	OR2W3	DUX5_x000D_
	OR2T8	_x000D_
	OR2T2	_x000D_
	ZNF672	_x000D_
	NOC2L	_x000D_
	PERM1	_x000D_
	HES4	_x000D_
	RNF223	_x000D_
	C1orf159	_x000D_
	TNFRSF18	_x000D_
	TNFRSF4	_x000D_
	SDF4	_x000D_
	FAM132A	_x000D_
	UBE2J2	_x000D_
	ACAP3	_x000D_
	CPSF3L	_x000D_
	DVL1	_x000D_
	MXRA8	_x000D_
	AURKAIP1	_x000D_
	CCNL2	_x000D_
	MRPL20	_x000D_
	ANKRD65	_x000D_
	TMEM240	_x000D_
	SSU72	_x000D_
	C1orf233	_x000D_
	NADK	_x000D_
	GNB1	_x000D_
	TMEM52	_x000D_
	MORN1	_x000D_
	PEX10	_x000D_
	PANK4	_x000D_
	HES5	_x000D_
	LOC115110	_x000D_
	MMEL1	_x000D_
	MEGF6	_x000D_
	WRAP73	_x000D_
	TP73-AS1	_x000D_
	LRRC47	_x000D_
	CEP104	_x000D_
	C1orf174	_x000D_
	NPHP4	_x000D_
	RPL22	_x000D_
	ICMT	_x000D_
	GPR153	_x000D_
	ACOT7	_x000D_
	HES2	_x000D_
	NOL9	_x000D_
	KLHL21	_x000D_
	DNAJC11	_x000D_
	TNFRSF9	_x000D_
	RERE	_x000D_
	GPR157	_x000D_
	CLSTN1	_x000D_
	CTNNBIP1	_x000D_
	LZIC	_x000D_
	DFFA	_x000D_
	CASZ1	_x000D_
	C1orf127	_x000D_
	SRM	_x000D_
	EXOSC10	_x000D_
	MTOR	_x000D_
	FBXO2	_x000D_
	MAD2L2	_x000D_
	MTHFR	_x000D_
	NPPA	_x000D_
	NPPB	_x000D_
	KIAA2013	_x000D_
	DHRS3	_x000D_
	LRRC38	_x000D_
	CASP9	_x000D_
	AGMAT	_x000D_
	UQCRHL	_x000D_
	ZBTB17	_x000D_
	HSPB7	_x000D_
	FAM131C	_x000D_
	EPHA2	_x000D_
	ARHGEF19	_x000D_
	RSG1	_x000D_
	FBXO42	_x000D_
	NBPF1	_x000D_
	FAM231A	_x000D_
	ATP13A2	_x000D_
	SDHB	_x000D_
	PADI2	_x000D_
	RCC2	_x000D_
	UBR4	_x000D_
	EMC1	_x000D_
	AKR7L	_x000D_
	AKR7A3	_x000D_
	AKR7A2	_x000D_
	CAPZB	_x000D_
	TMCO4	_x000D_
	RNF186	_x000D_
	PLA2G2E	_x000D_
	PLA2G2D	_x000D_
	CAMK2N1	_x000D_
	MUL1	_x000D_
	SH2D5	_x000D_
	HP1BP3	_x000D_
	EIF4G3	_x000D_
	ECE1	_x000D_
	RAP1GAP	_x000D_
	USP48	_x000D_
	WNT4	_x000D_
	LUZP1	_x000D_
	ZNF436	_x000D_
	ASAP3	_x000D_
	E2F2	_x000D_
	ID3	_x000D_
	GALE	_x000D_
	HMGCL	_x000D_
	FUCA1	_x000D_
	CNR2	_x000D_
	SRSF10	_x000D_
	IL22RA1	_x000D_
	IFNLR1	_x000D_
	STPG1	_x000D_
	SYF2	_x000D_
	RSRP1	_x000D_
	AUNIP	_x000D_
	PAQR7	_x000D_
	STMN1	_x000D_
	PAFAH2	_x000D_
	SLC30A2	_x000D_
	UBXN11	_x000D_
	AIM1L	_x000D_
	GPN2	_x000D_
	GPATCH3	_x000D_
	NR0B2	_x000D_
	KDF1	_x000D_
	FAM46B	_x000D_
	SLC9A1	_x000D_
	MAP3K6	_x000D_
	FCN3	_x000D_
	WASF2	_x000D_
	AHDC1	_x000D_
	FGR	_x000D_
	IFI6	_x000D_
	RPA2	_x000D_
	EYA3	_x000D_
	SPCS2	_x000D_
	PTAFR	_x000D_
	DNAJC8	_x000D_
	TAF12	_x000D_
	SRSF4	_x000D_
	MECR	_x000D_
	SDC3	_x000D_
	PUM1	_x000D_
	SNRNP40	_x000D_
	PEF1	_x000D_
	COL16A1	_x000D_
	ADGRB2	_x000D_
	SPOCD1	_x000D_
	PTP4A2	_x000D_
	TMEM234	_x000D_
	MARCKSL1	_x000D_
	FAM229A	_x000D_
	BSDC1	_x000D_
	ZBTB8OS	_x000D_
	SYNC	_x000D_
	YARS	_x000D_
	FNDC5	_x000D_
	TMEM54	_x000D_
	AK2	_x000D_
	TRIM62	_x000D_
	PHC2	_x000D_
	CSMD2	_x000D_
	DLGAP3	_x000D_
	ZMYM6NB	_x000D_
	KIAA0319L	_x000D_
	RP4-728D4.2	_x000D_
	PSMB2	_x000D_
	C1orf216	_x000D_
	TRAPPC3	_x000D_
	EVA1B	_x000D_
	STK40	_x000D_
	LSM10	_x000D_
	OSCP1	_x000D_
	MRPS15	_x000D_
	CSF3R	_x000D_
	MEAF6	_x000D_
	SNIP1	_x000D_
	GNL2	_x000D_
	RSPO1	_x000D_
	C1orf109	_x000D_
	YRDC	_x000D_
	MTF1	_x000D_
	INPP5B	_x000D_
	SF3A3	_x000D_
	FHL3	_x000D_
	RHBDL2	_x000D_
	PABPC4	_x000D_
	HEYL	_x000D_
	HPCAL4	_x000D_
	OXCT2	_x000D_
	TRIT1	_x000D_
	MYCL	_x000D_
	PPT1	_x000D_
	COL9A2	_x000D_
	RIMS3	_x000D_
	CITED4	_x000D_
	SCMH1	_x000D_
	EDN2	_x000D_
	HIVEP3	_x000D_
	FOXJ3	_x000D_
	CLDN19	_x000D_
	P3H1	_x000D_
	SVBP	_x000D_
	SLC2A1	_x000D_
	C1orf210	_x000D_
	ELOVL1	_x000D_
	MED8	_x000D_
	HYI	_x000D_
	SLC6A9	_x000D_
	ERI3	_x000D_
	TMEM53	_x000D_
	TCTEX1D4	_x000D_
	PTCH2	_x000D_
	EIF2B3	_x000D_
	HECTD3	_x000D_
	MUTYH	_x000D_
	PRDX1	_x000D_
	CCDC17	_x000D_
	GPBP1L1	_x000D_
	IPP	_x000D_
	PIK3R3	_x000D_
	POMGNT1	_x000D_
	LRRC41	_x000D_
	KNCN	_x000D_
	ATPAF1	_x000D_
	EFCAB14	_x000D_
	PDZK1IP1	_x000D_
	TRABD2B	_x000D_
	SPATA6	_x000D_
	BEND5	_x000D_
	DMRTA2	_x000D_
	FAF1	_x000D_
	TTC39A	_x000D_
	EPS15	_x000D_
	NRDC	_x000D_
	RAB3B	_x000D_
	TXNDC12	_x000D_
	CC2D1B	_x000D_
	COA7	_x000D_
	ECHDC2	_x000D_
	C1orf123	_x000D_
	MAGOH	_x000D_
	LRP8	_x000D_
	GLIS1	_x000D_
	NDC1	_x000D_
	YIPF1	_x000D_
	HSPB11	_x000D_
	LDLRAD1	_x000D_
	TMEM59	_x000D_
	SSBP3	_x000D_
	PARS2	_x000D_
	TTC22	_x000D_
	DHCR24	_x000D_
	USP24	_x000D_
	TACSTD2	_x000D_
	MYSM1	_x000D_
	JUN	_x000D_
	CYP2J2	_x000D_
	TM2D1	_x000D_
	DOCK7	_x000D_
	ITGB3BP	_x000D_
	JAK1	_x000D_
	WDR78	_x000D_
	SLC35D1	_x000D_
	SERBP1	_x000D_
	GNG12	_x000D_
	WLS	_x000D_
	LRRC40	_x000D_
	ANKRD13C	_x000D_
	ZRANB2	_x000D_
	NEGR1	_x000D_
	CRYZ	_x000D_
	PIGK	_x000D_
	ZZZ3	_x000D_
	USP33	_x000D_
	FUBP1	_x000D_
	ADGRL4	_x000D_
	TTLL7	_x000D_
	GNG5	_x000D_
	CTBS	_x000D_
	SSX2IP	_x000D_
	SYDE2	_x000D_
	C1orf52	_x000D_
	BCL10	_x000D_
	DDAH1	_x000D_
	ZNHIT6	_x000D_
	ODF2L	_x000D_
	SEP15	_x000D_
	GTF2B	_x000D_
	CCBL2	_x000D_
	GBP3	_x000D_
	GBP1	_x000D_
	BARHL2	_x000D_
	ZNF644	_x000D_
	TGFBR3	_x000D_
	SETSIP	_x000D_
	GFI1	_x000D_
	EVI5	_x000D_
	TMED5	_x000D_
	BCAR3	_x000D_
	DNTTIP2	_x000D_
	GCLM	_x000D_
	ABCA4	_x000D_
	F3	_x000D_
	CNN3	_x000D_
	ALG14	_x000D_
	RPL7	_x000D_
	DPYD	_x000D_
	DBT	_x000D_
	EXTL2	_x000D_
	DPH5	_x000D_
	SLC25A24	_x000D_
	NBPF4	_x000D_
	WDR47	_x000D_
	TAF13	_x000D_
	C1orf194	_x000D_
	MYBPHL	_x000D_
	SORT1	_x000D_
	PSMA5	_x000D_
	AMIGO1	_x000D_
	GNAT2	_x000D_
	GSTM3	_x000D_
	ALX3	_x000D_
	SLC16A4	_x000D_
	LAMTOR5	_x000D_
	KCNA10	_x000D_
	KCNA2	_x000D_
	LRIF1	_x000D_
	DRAM2	_x000D_
	DENND2D	_x000D_
	WDR77	_x000D_
	FAM212B	_x000D_
	ST7L	_x000D_
	SLC16A1	_x000D_
	PHTF1	_x000D_
	RSBN1	_x000D_
	SYT6	_x000D_
	TRIM33	_x000D_
	NRAS	_x000D_
	CSDE1	_x000D_
	SIKE1	_x000D_
	TSPAN2	_x000D_
	NGF	_x000D_
	CD58	_x000D_
	IGSF3	_x000D_
	GDAP2	_x000D_
	ZNF697	_x000D_
	NOTCH2	_x000D_
	FAM72C	_x000D_
	PPIAL4E	_x000D_
	NBPF15	_x000D_
	SRGAP2B	_x000D_
	NBPF20	_x000D_
	PDZK1	_x000D_
	RNF115	_x000D_
	PIAS3	_x000D_
	ITGA10	_x000D_
	LIX1L	_x000D_
	TXNIP	_x000D_
	LOC105371242	_x000D_
	PRKAB2	_x000D_
	FMO5	_x000D_
	ACP6	_x000D_
	NBPF11	_x000D_
	PPIAL4G	_x000D_
	NBPF9	_x000D_
	HIST2H2BF	_x000D_
	HIST2H3D	_x000D_
	HIST2H4A	_x000D_
	HIST2H2AB	_x000D_
	SV2A	_x000D_
	SF3B4	_x000D_
	MTMR11	_x000D_
	OTUD7B	_x000D_
	ANP32E	_x000D_
	APH1A	_x000D_
	ENSA	_x000D_
	GOLPH3L	_x000D_
	CTSS	_x000D_
	ARNT	_x000D_
	CERS2	_x000D_
	FAM63A	_x000D_
	SEMA6C	_x000D_
	LYSMD1	_x000D_
	PI4KB	_x000D_
	RFX5	_x000D_
	SELENBP1	_x000D_
	POGZ	_x000D_
	TDRKH	_x000D_
	CELF3	_x000D_
	MRPL9	_x000D_
	C2CD4D	_x000D_
	THEM5	_x000D_
	THEM4	_x000D_
	S100A10	_x000D_
	S100A11	_x000D_
	CRNN	_x000D_
	LCE3A	_x000D_
	LCE1C	_x000D_
	S100A6	_x000D_
	S100A4	_x000D_
	S100A3	_x000D_
	S100A2	_x000D_
	S100A16	_x000D_
	S100A14	_x000D_
	S100A13	_x000D_
	ILF2	_x000D_
	GATAD2B	_x000D_
	DENND4B	_x000D_
	CRTC2	_x000D_
	SLC39A1	_x000D_
	JTB	_x000D_
	RAB13	_x000D_
	TPM3	_x000D_
	C1orf43	_x000D_
	UBE2Q1	_x000D_
	ADAR	_x000D_
	KCNN3	_x000D_
	PMVK	_x000D_
	PBXIP1	_x000D_
	DPM3	_x000D_
	THBS3	_x000D_
	FAM189B	_x000D_
	SCAMP3	_x000D_
	CLK2	_x000D_
	PKLR	_x000D_
	RUSC1-AS1	_x000D_
	ASH1L	_x000D_
	GON4L	_x000D_
	RIT1	_x000D_
	KIAA0907	_x000D_
	SSR2	_x000D_
	UBQLN4	_x000D_
	MEX3A	_x000D_
	PAQR6	_x000D_
	SMG5	_x000D_
	CCT3	_x000D_
	MEF2D	_x000D_
	IQGAP3	_x000D_
	GPATCH4	_x000D_
	NES	_x000D_
	CRABP2	_x000D_
	ISG20L2	_x000D_
	MRPL24	_x000D_
	HDGF	_x000D_
	SH2D2A	_x000D_
	ARHGEF11	_x000D_
	ETV3L	_x000D_
	ETV3	_x000D_
	FCRL1	_x000D_
	OR10K2	_x000D_
	TAGLN2	_x000D_
	PIGM	_x000D_
	IGSF8	_x000D_
	COPA	_x000D_
	ITLN1	_x000D_
	USF1	_x000D_
	PVRL4	_x000D_
	PFDN2	_x000D_
	DEDD	_x000D_
	B4GALT3	_x000D_
	NR1I3	_x000D_
	MPZ	_x000D_
	OLFML2B	_x000D_
	C1orf111	_x000D_
	RGS5	_x000D_
	LMX1A	_x000D_
	ALDH9A1	_x000D_
	TMCO1	_x000D_
	RP11-9L18.3	_x000D_
	TADA1	_x000D_
	CD247	_x000D_
	MPC2	_x000D_
	GCSH	_x000D_
	GPR161	_x000D_
	NME7	_x000D_
	SLC19A2	_x000D_
	SCYL3	_x000D_
	KIFAP3	_x000D_
	VAMP4	_x000D_
	CENPL	_x000D_
	RC3H1	_x000D_
	MRPS14	_x000D_
	KIAA0040	_x000D_
	RFWD2	_x000D_
	ABL2	_x000D_
	TOR1AIP2	_x000D_
	STX6	_x000D_
	GLUL	_x000D_
	RNASEL	_x000D_
	RGS16	_x000D_
	NMNAT2	_x000D_
	NCF2	_x000D_
	ARPC5	_x000D_
	EDEM3	_x000D_
	FAM129A	_x000D_
	TRMT1L	_x000D_
	IVNS1ABP	_x000D_
	TPR	_x000D_
	UCHL5	_x000D_
	GLRX2	_x000D_
	ZBTB41	_x000D_
	DENND1B	_x000D_
	ATP6V1G3	_x000D_
	ZNF281	_x000D_
	DDX59	_x000D_
	KIF21B	_x000D_
	ASCL5	_x000D_
	TMEM9	_x000D_
	PHLDA3	_x000D_
	CSRP1	_x000D_
	ARL8A	_x000D_
	UBE2T	_x000D_
	SYT2	_x000D_
	KDM5B	_x000D_
	RABIF	_x000D_
	KLHL12	_x000D_
	ADIPOR1	_x000D_
	CYB5R1	_x000D_
	MYOG	_x000D_
	MYBPH	_x000D_
	ETNK2	_x000D_
	KISS1	_x000D_
	GOLT1A	_x000D_
	PPP1R15B	_x000D_
	LRRN2	_x000D_
	TMEM81	_x000D_
	RBBP5	_x000D_
	DSTYK	_x000D_
	NUAK2	_x000D_
	KLHDC8A	_x000D_
	ELK4	_x000D_
	SLC45A3	_x000D_
	NUCKS1	_x000D_
	RAB29	_x000D_
	SLC41A1	_x000D_
	PM20D1	_x000D_
	RAB7B	_x000D_
	CTSE	_x000D_
	AVPR1B	_x000D_
	EIF2D	_x000D_
	PIGR	_x000D_
	FCAMR	_x000D_
	C1orf116	_x000D_
	YOD1	_x000D_
	CD34	_x000D_
	PLXNA2	_x000D_
	LAMB3	_x000D_
	C1orf74	_x000D_
	IRF6	_x000D_
	KCNH1	_x000D_
	SLC30A1	_x000D_
	LPGAT1	_x000D_
	TMEM206	_x000D_
	BATF3	_x000D_
	NSL1	_x000D_
	ANGEL2	_x000D_
	PTPN14	_x000D_
	ESRRG	_x000D_
	GPATCH2	_x000D_
	EPRS	_x000D_
	BPNT1	_x000D_
	RAB3GAP2	_x000D_
	DUSP10	_x000D_
	TLR5	_x000D_
	SUSD4	_x000D_
	TP53BP2	_x000D_
	NVL	_x000D_
	WDR26	_x000D_
	LBR	_x000D_
	ENAH	_x000D_
	TMEM63A	_x000D_
	LEFTY2	_x000D_
	SDE2	_x000D_
	ACBD3	_x000D_
	PARP1	_x000D_
	ITPKB	_x000D_
	CDC42BPA	_x000D_
	JMJD4	_x000D_
	C1orf35	_x000D_
	MRPL55	_x000D_
	TRIM11	_x000D_
	TRIM17	_x000D_
	HIST3H2A	_x000D_
	BTNL10	_x000D_
	CCSAP	_x000D_
	ACTA1	_x000D_
	ABCB10	_x000D_
	TAF5L	_x000D_
	PGBD5	_x000D_
	C1orf198	_x000D_
	TTC13	_x000D_
	FAM89A	_x000D_
	EXOC8	_x000D_
	EGLN1	_x000D_
	TSNAX	_x000D_
	SIPA1L2	_x000D_
	PCNXL2	_x000D_
	TARBP1	_x000D_
	IRF2BP2	_x000D_
	TOMM20	_x000D_
	B3GALNT2	_x000D_
	LYST	_x000D_
	ERO1B	_x000D_
	HEATR1	_x000D_
	MT1HL1	_x000D_
	GREM2	_x000D_
	FH	_x000D_
	OPN3	_x000D_
	MAP1LC3C	_x000D_
	CEP170	_x000D_
	AKT3	_x000D_
	ADSS	_x000D_
	SMYD3	_x000D_
	TFB2M	_x000D_
	AHCTF1	_x000D_
	C1orf229	_x000D_
	ZNF124	_x000D_
	ZNF496	_x000D_
	SH3BP5L	_x000D_
	ZNF692	_x000D_
	ATAD3B	_x000D_
	ATAD3A	_x000D_
	MMP23B	_x000D_
	PLCH2	_x000D_
	TNFRSF14	_x000D_
	CLCN6	_x000D_
	PRAMEF25	_x000D_
	FHAD1	_x000D_
	CELA2A	_x000D_
	CLCNKA	_x000D_
	SZRD1	_x000D_
	MINOS1	_x000D_
	NBL1	_x000D_
	MINOS1-NBL1	_x000D_
	SRRM1	_x000D_
	SEPN1	_x000D_
	MTFR1L	_x000D_
	ZBTB8A	_x000D_
	SH3D21	_x000D_
	PPCS	_x000D_
	C1orf50	_x000D_
	FPGT	_x000D_
	FPGT-TNNI3K	_x000D_
	ACADM	_x000D_
	DNAJB4	_x000D_
	HS2ST1	_x000D_
	LRRC8C	_x000D_
	LRRC8D	_x000D_
	RNPC3	_x000D_
	GNAI3	_x000D_
	AMPD2	_x000D_
	GSTM4	_x000D_
	GSTM2	_x000D_
	GSTM1	_x000D_
	KCNC4	_x000D_
	OLFML3	_x000D_
	ATP1A1	_x000D_
	FAM231D	_x000D_
	POLR3GL	_x000D_
	CHD1L	_x000D_
	NBPF19	_x000D_
	PLEKHO1	_x000D_
	LCE1B	_x000D_
	INTS3	_x000D_
	SLC27A3	_x000D_
	ADAM15	_x000D_
	DCST1	_x000D_
	EFNA4	_x000D_
	EFNA3	_x000D_
	MTX1	_x000D_
	NOS1AP	_x000D_
	C1orf226	_x000D_
	UCK2	_x000D_
	C1orf220	_x000D_
	IER5	_x000D_
	NAV1	_x000D_
	MDM4	_x000D_
	LYPLAL1	_x000D_
	CNIH3	_x000D_
	SNAP47	_x000D_
	RHOU	_x000D_
	DISC1	_x000D_
	TSNAX-DISC1	_x000D_
	CHRM3	_x000D_
	CDK11B	_x000D_
	SLC35E2B	_x000D_
	CDK11A	_x000D_
	SLC35E2	_x000D_
	FAAP20	_x000D_
	TTC34	_x000D_
	TNFRSF25	_x000D_
	PLEKHG5	_x000D_
	ERRFI1	_x000D_
	HNRNPCL1	_x000D_
	ALDH4A1	_x000D_
	IFFO2	_x000D_
	DDOST	_x000D_
	HNRNPR	_x000D_
	SMIM12	_x000D_
	SFPQ	_x000D_
	RRAGC	_x000D_
	MYCBP	_x000D_
	EBNA1BP2	_x000D_
	MKNK1	_x000D_
	MOB3C	_x000D_
	CDCP2	_x000D_
	PLPP3	_x000D_
	OMA1	_x000D_
	GBP2	_x000D_
	ARHGAP29	_x000D_
	CLCC1	_x000D_
	RHOC	_x000D_
	PPM1J	_x000D_
	BCAS2	_x000D_
	DENND2C	_x000D_
	WARS2	_x000D_
	SEC22B	_x000D_
	PEX11B	_x000D_
	RBM8A	_x000D_
	NBPF10	_x000D_
	NOTCH2NL	_x000D_
	NBPF14	_x000D_
	HIST2H2AA4	_x000D_
	HIST2H2BE	_x000D_
	MCL1	_x000D_
	ADAMTSL4-AS1	_x000D_
	CDC42SE1	_x000D_
	VPS72	_x000D_
	RORC	_x000D_
	PYGO2	_x000D_
	SHC1	_x000D_
	KRTCAP2	_x000D_
	MUC1	_x000D_
	GBA	_x000D_
	YY1AP1	_x000D_
	ARHGEF2	_x000D_
	GLMP	_x000D_
	C1orf204	_x000D_
	DCAF8	_x000D_
	PEX19	_x000D_
	F11R	_x000D_
	TSTD1	_x000D_
	CREG1	_x000D_
	PIGC	_x000D_
	ACBD6	_x000D_
	TNNT2	_x000D_
	LAD1	_x000D_
	PLEKHA6	_x000D_
	BLACAT1	_x000D_
	AIDA	_x000D_
	LEFTY1	_x000D_
	PYCR2	_x000D_
	RBM34	_x000D_
	ARID4B	_x000D_
	HNRNPU	_x000D_
	ACP1	_x000D_
	SNTG2	_x000D_
	TPO	_x000D_
	TRAPPC12	_x000D_
	RPS7	_x000D_
	COLEC11	_x000D_
	SOX11	_x000D_
	RNF144A	_x000D_
	ID2	_x000D_
	ASAP2	_x000D_
	CPSF3	_x000D_
	IAH1	_x000D_
	TAF1B	_x000D_
	KLF11	_x000D_
	C2orf48	_x000D_
	HPCAL1	_x000D_
	KCNF1	_x000D_
	PQLC3	_x000D_
	TRIB2	_x000D_
	FAM84A	_x000D_
	DDX1	_x000D_
	GEN1	_x000D_
	MSGN1	_x000D_
	RHOB	_x000D_
	KLHL29	_x000D_
	UBXN2A	_x000D_
	NCOA1	_x000D_
	CENPO	_x000D_
	EFR3B	_x000D_
	RAB10	_x000D_
	GAREM2	_x000D_
	HADHB	_x000D_
	EPT1	_x000D_
	C2orf70	_x000D_
	KCNK3	_x000D_
	MAPRE3	_x000D_
	TMEM214	_x000D_
	AGBL5	_x000D_
	EMILIN1	_x000D_
	KHK	_x000D_
	TCF23	_x000D_
	ATRAID	_x000D_
	CAD	_x000D_
	SNX17	_x000D_
	NRBP1	_x000D_
	SLC4A1AP	_x000D_
	FOSL2	_x000D_
	WDR43	_x000D_
	CLIP4	_x000D_
	YPEL5	_x000D_
	LCLAT1	_x000D_
	EHD3	_x000D_
	SPAST	_x000D_
	SLC30A6	_x000D_
	YIPF4	_x000D_
	BIRC6	_x000D_
	TTC27	_x000D_
	LTBP1	_x000D_
	RASGRP3	_x000D_
	CRIM1	_x000D_
	GPATCH11	_x000D_
	NDUFAF7	_x000D_
	QPCT	_x000D_
	GALM	_x000D_
	GEMIN6	_x000D_
	PKDCC	_x000D_
	EML4	_x000D_
	MTA3	_x000D_
	LINC01126	_x000D_
	PLEKHH2	_x000D_
	DYNC2LI1	_x000D_
	PPM1B	_x000D_
	SLC3A1	_x000D_
	CAMKMT	_x000D_
	PRKCE	_x000D_
	EPAS1	_x000D_
	RHOQ	_x000D_
	CRIPT	_x000D_
	SOCS5	_x000D_
	TTC7A	_x000D_
	EPCAM	_x000D_
	FOXN2	_x000D_
	PPP1R21	_x000D_
	CHAC2	_x000D_
	ERLEC1	_x000D_
	SPTBN1	_x000D_
	RPS27A	_x000D_
	CFAP36	_x000D_
	VRK2	_x000D_
	PAPOLG	_x000D_
	PEX13	_x000D_
	COMMD1	_x000D_
	B3GNT2	_x000D_
	EHBP1	_x000D_
	OTX1	_x000D_
	MDH1	_x000D_
	UGP2	_x000D_
	LGALSL	_x000D_
	AFTPH	_x000D_
	SLC1A4	_x000D_
	CEP68	_x000D_
	ACTR2	_x000D_
	ETAA1	_x000D_
	PNO1	_x000D_
	ARHGAP25	_x000D_
	ANTXR1	_x000D_
	GMCL1	_x000D_
	PCBP1	_x000D_
	PCYOX1	_x000D_
	VAX2	_x000D_
	MPHOSPH10	_x000D_
	ZNF638	_x000D_
	DYSF	_x000D_
	SPR	_x000D_
	EMX1	_x000D_
	NOTO	_x000D_
	SMYD5	_x000D_
	CCT7	_x000D_
	ALMS1	_x000D_
	STAMBP	_x000D_
	ACTG2	_x000D_
	DGUOK	_x000D_
	MTHFD2	_x000D_
	WDR54	_x000D_
	TTC31	_x000D_
	TLX2	_x000D_
	HTRA2	_x000D_
	DOK1	_x000D_
	SEMA4F	_x000D_
	HK2	_x000D_
	POLE4	_x000D_
	MRPL19	_x000D_
	REG3G	_x000D_
	TMSB10	_x000D_
	KCMF1	_x000D_
	TCF7L1	_x000D_
	TGOLN2	_x000D_
	SH2D6	_x000D_
	MAT2A	_x000D_
	VAMP8	_x000D_
	VAMP5	_x000D_
	RNF181	_x000D_
	USP39	_x000D_
	ATOH8	_x000D_
	MRPL35	_x000D_
	KDM3A	_x000D_
	RMND5A	_x000D_
	THNSL2	_x000D_
	RPIA	_x000D_
	TEKT4	_x000D_
	MAL	_x000D_
	PROM2	_x000D_
	KCNIP3	_x000D_
	FAHD2A	_x000D_
	CIAO1	_x000D_
	ARID5A	_x000D_
	FER1L5	_x000D_
	CNNM3	_x000D_
	ANKRD36	_x000D_
	COX5B	_x000D_
	INPP4A	_x000D_
	UNC50	_x000D_
	EIF5B	_x000D_
	PDCL3	_x000D_
	NPAS2	_x000D_
	RPL31	_x000D_
	CNOT11	_x000D_
	MAP4K4	_x000D_
	IL1R2	_x000D_
	IL1R1	_x000D_
	TMEM182	_x000D_
	MRPS9	_x000D_
	C2orf49	_x000D_
	NCK2	_x000D_
	SULT1C4	_x000D_
	GCC2	_x000D_
	LIMS1	_x000D_
	RANBP2	_x000D_
	SH3RF3	_x000D_
	SOWAHC	_x000D_
	RGPD6	_x000D_
	BCL2L11	_x000D_
	MERTK	_x000D_
	TMEM87B	_x000D_
	FBLN7	_x000D_
	ZC3H6	_x000D_
	TTL	_x000D_
	POLR1B	_x000D_
	CHCHD5	_x000D_
	SLC20A1	_x000D_
	IL1F10	_x000D_
	CBWD2	_x000D_
	FOXD4L1	_x000D_
	RABL2A	_x000D_
	ACTR3	_x000D_
	DDX18	_x000D_
	INSIG2	_x000D_
	STEAP3	_x000D_
	DBI	_x000D_
	TMEM37	_x000D_
	CFAP221	_x000D_
	PTPN4	_x000D_
	EPB41L5	_x000D_
	RALB	_x000D_
	INHBB	_x000D_
	GLI2	_x000D_
	TSN	_x000D_
	GYPC	_x000D_
	PROC	_x000D_
	GPR17	_x000D_
	SFT2D3	_x000D_
	UGGT1	_x000D_
	RAB6C	_x000D_
	MZT2B	_x000D_
	IMP4	_x000D_
	PTPN18	_x000D_
	CFC1B	_x000D_
	TISP43	_x000D_
	GPR39	_x000D_
	MGAT5	_x000D_
	ACMSD	_x000D_
	CCNT2	_x000D_
	RAB3GAP1	_x000D_
	R3HDM1	_x000D_
	UBXN4	_x000D_
	THSD7B	_x000D_
	HNMT	_x000D_
	SPOPL	_x000D_
	ACVR2A	_x000D_
	MBD5	_x000D_
	EPC2	_x000D_
	LYPD6B	_x000D_
	TNFAIP6	_x000D_
	FMNL2	_x000D_
	ARL6IP6	_x000D_
	GALNT5	_x000D_
	PKP4	_x000D_
	TANC1	_x000D_
	MARCH7	_x000D_
	TANK	_x000D_
	PSMD14	_x000D_
	GCA	_x000D_
	CERS6	_x000D_
	PPIG	_x000D_
	SSB	_x000D_
	UBR3	_x000D_
	SP5	_x000D_
	GAD1	_x000D_
	GORASP2	_x000D_
	DCAF17	_x000D_
	CYBRD1	_x000D_
	DYNC1I2	_x000D_
	HAT1	_x000D_
	ITGA6	_x000D_
	PDK1	_x000D_
	ZAK	_x000D_
	SP9	_x000D_
	SCRN3	_x000D_
	H3F3AP4	_x000D_
	HOXD12	_x000D_
	HOXD9	_x000D_
	HOXD8	_x000D_
	HOXD1	_x000D_
	MTX2	_x000D_
	HNRNPA3	_x000D_
	AGPS	_x000D_
	PLEKHA3	_x000D_
	UBE2E3	_x000D_
	ITGA4	_x000D_
	SSFA2	_x000D_
	PPP1R1C	_x000D_
	ZC3H15	_x000D_
	ITGAV	_x000D_
	FAM171B	_x000D_
	GULP1	_x000D_
	COL3A1	_x000D_
	WDR75	_x000D_
	ASNSD1	_x000D_
	INPP1	_x000D_
	MFSD6	_x000D_
	NAB1	_x000D_
	GLS	_x000D_
	MYO1B	_x000D_
	SLC39A10	_x000D_
	SF3B1	_x000D_
	COQ10B	_x000D_
	MARS2	_x000D_
	SPATS2L	_x000D_
	AOX1	_x000D_
	NIF3L1	_x000D_
	NDUFB3	_x000D_
	CFLAR	_x000D_
	CASP10	_x000D_
	CASP8	_x000D_
	STRADB	_x000D_
	FZD7	_x000D_
	NOP58	_x000D_
	BMPR2	_x000D_
	FAM117B	_x000D_
	CARF	_x000D_
	CYP20A1	_x000D_
	ABI2	_x000D_
	PARD3B	_x000D_
	NRP2	_x000D_
	EEF1B2	_x000D_
	ZDBF2	_x000D_
	FASTKD2	_x000D_
	CREB1	_x000D_
	CCNYL1	_x000D_
	PIKFYVE	_x000D_
	MAP2	_x000D_
	RPE	_x000D_
	CPS1	_x000D_
	SPAG16	_x000D_
	ATIC	_x000D_
	TMEM169	_x000D_
	XRCC5	_x000D_
	SMARCAL1	_x000D_
	IGFBP2	_x000D_
	ARPC2	_x000D_
	GPBAR1	_x000D_
	PNKD	_x000D_
	SLC11A1	_x000D_
	CTDSP1	_x000D_
	RQCD1	_x000D_
	PLCD4	_x000D_
	BCS1L	_x000D_
	STK36	_x000D_
	TTLL4	_x000D_
	CYP27A1	_x000D_
	WNT6	_x000D_
	WNT10A	_x000D_
	CDK5R2	_x000D_
	FAM134A	_x000D_
	ZFAND2B	_x000D_
	ANKZF1	_x000D_
	STK16	_x000D_
	TUBA4B	_x000D_
	DNAJB2	_x000D_
	DES	_x000D_
	GMPPA	_x000D_
	ASIC4	_x000D_
	TMEM198	_x000D_
	INHA	_x000D_
	STK11IP	_x000D_
	SLC4A3	_x000D_
	CCDC140	_x000D_
	SGPP2	_x000D_
	ACSL3	_x000D_
	MRPL44	_x000D_
	RHBDD1	_x000D_
	MFF	_x000D_
	AGFG1	_x000D_
	CCL20	_x000D_
	FBXO36	_x000D_
	SP140	_x000D_
	SP140L	_x000D_
	SP100	_x000D_
	CAB39	_x000D_
	ITM2C	_x000D_
	SPATA3	_x000D_
	C2orf72	_x000D_
	PSMD1	_x000D_
	ARMC9	_x000D_
	B3GNT7	_x000D_
	C2orf57	_x000D_
	PTMA	_x000D_
	COPS7B	_x000D_
	DIS3L2	_x000D_
	ALPP	_x000D_
	ALPPL2	_x000D_
	PRSS56	_x000D_
	CHRND	_x000D_
	CHRNG	_x000D_
	EIF4E2	_x000D_
	EFHD1	_x000D_
	NEU2	_x000D_
	INPP5D	_x000D_
	ATG16L1	_x000D_
	DGKD	_x000D_
	UGT1A1	_x000D_
	TRPM8	_x000D_
	SH3BP4	_x000D_
	AGAP1	_x000D_
	COPS8	_x000D_
	MLPH	_x000D_
	PRLH	_x000D_
	RAMP1	_x000D_
	ESPNL	_x000D_
	FAM132B	_x000D_
	TRAF3IP1	_x000D_
	ASB1	_x000D_
	NDUFA10	_x000D_
	GPC1	_x000D_
	RNPEPL1	_x000D_
	AQP12A	_x000D_
	AGXT	_x000D_
	SNED1	_x000D_
	PPP1R7	_x000D_
	ANO7	_x000D_
	SEPT2	_x000D_
	FARP2	_x000D_
	BOK	_x000D_
	ATG4B	_x000D_
	ING5	_x000D_
	D2HGDH	_x000D_
	GAL3ST2	_x000D_
	NEU4	_x000D_
	RTP5	_x000D_
	FAM110C	_x000D_
	SH3YL1	_x000D_
	FAM150B	_x000D_
	TMEM18	_x000D_
	PXDN	_x000D_
	TSSC1	_x000D_
	ADI1	_x000D_
	ITGB1BP1	_x000D_
	ADAM17	_x000D_
	YWHAQ	_x000D_
	CYS1	_x000D_
	ODC1	_x000D_
	NOL10	_x000D_
	PDIA6	_x000D_
	ROCK2	_x000D_
	NBAS	_x000D_
	FAM49A	_x000D_
	WDR35	_x000D_
	MATN3	_x000D_
	LAPTM4A	_x000D_
	SDC1	_x000D_
	PUM2	_x000D_
	LDAH	_x000D_
	SF3B6	_x000D_
	TP53I3	_x000D_
	ITSN2	_x000D_
	PTRHD1	_x000D_
	ADCY3	_x000D_
	POMC	_x000D_
	KIF3C	_x000D_
	HADHA	_x000D_
	ADGRF3	_x000D_
	OTOF	_x000D_
	OST4	_x000D_
	PREB	_x000D_
	SLC5A6	_x000D_
	SLC30A3	_x000D_
	UCN	_x000D_
	MPV17	_x000D_
	GTF3C2	_x000D_
	EIF2B4	_x000D_
	ZNF513	_x000D_
	PPM1G	_x000D_
	IFT172	_x000D_
	FNDC4	_x000D_
	SUPT7L	_x000D_
	RBKS	_x000D_
	TRMT61B	_x000D_
	C2orf71	_x000D_
	ALK	_x000D_
	GALNT14	_x000D_
	XDH	_x000D_
	FAM98A	_x000D_
	FEZ2	_x000D_
	STRN	_x000D_
	HEATR5B	_x000D_
	EIF2AK2	_x000D_
	CEBPZ	_x000D_
	PRKD3	_x000D_
	ATL2	_x000D_
	HNRNPLL	_x000D_
	SRSF7	_x000D_
	DHX57	_x000D_
	SOS1	_x000D_
	MAP4K3	_x000D_
	THUMPD2	_x000D_
	OXER1	_x000D_
	HAAO	_x000D_
	ZFP36L2	_x000D_
	THADA	_x000D_
	LRPPRC	_x000D_
	PREPL	_x000D_
	SIX2	_x000D_
	SRBD1	_x000D_
	PIGF	_x000D_
	MCFD2	_x000D_
	FBXO11	_x000D_
	PSME4	_x000D_
	MTIF2	_x000D_
	CCDC88A	_x000D_
	PPP4R3B	_x000D_
	PNPT1	_x000D_
	FANCL	_x000D_
	BCL11A	_x000D_
	PUS10	_x000D_
	LOC339803	_x000D_
	USP34	_x000D_
	XPO1	_x000D_
	CCT4	_x000D_
	TMEM17	_x000D_
	PELI1	_x000D_
	RAB1A	_x000D_
	SPRED2	_x000D_
	C1D	_x000D_
	CNRIP1	_x000D_
	GFPT1	_x000D_
	NFU1	_x000D_
	AAK1	_x000D_
	SNRPG	_x000D_
	FAM136A	_x000D_
	TGFA	_x000D_
	ADD2	_x000D_
	PAIP2B	_x000D_
	CYP26B1	_x000D_
	EXOC6B	_x000D_
	PRADC1	_x000D_
	FBXO41	_x000D_
	EGR4	_x000D_
	TPRKB	_x000D_
	DUSP11	_x000D_
	BOLA3	_x000D_
	MOB1A	_x000D_
	C2orf81	_x000D_
	RTKN	_x000D_
	MOGS	_x000D_
	LBX2	_x000D_
	PCGF1	_x000D_
	AUP1	_x000D_
	LOXL3	_x000D_
	EVA1A	_x000D_
	REG3A	_x000D_
	SUCLG1	_x000D_
	RETSAT	_x000D_
	CAPG	_x000D_
	GGCX	_x000D_
	TMEM150A	_x000D_
	C2orf68	_x000D_
	SFTPB	_x000D_
	ST3GAL5	_x000D_
	IMMT	_x000D_
	CD8B	_x000D_
	KRCC1	_x000D_
	EIF2AK3	_x000D_
	ASTL	_x000D_
	DUSP2	_x000D_
	STARD7	_x000D_
	TMEM127	_x000D_
	SNRNP200	_x000D_
	NEURL3	_x000D_
	KANSL3	_x000D_
	LMAN2L	_x000D_
	SEMA4C	_x000D_
	FAHD2B	_x000D_
	ANKRD36B	_x000D_
	ACTR1B	_x000D_
	TMEM131	_x000D_
	COA5	_x000D_
	KIAA1211L	_x000D_
	MITD1	_x000D_
	TXNDC9	_x000D_
	REV1	_x000D_
	CHST10	_x000D_
	CREG2	_x000D_
	MFSD9	_x000D_
	TGFBRAP1	_x000D_
	FHL2	_x000D_
	UXS1	_x000D_
	RGPD3	_x000D_
	EDAR	_x000D_
	SEPT10	_x000D_
	MALL	_x000D_
	LIMS3L	_x000D_
	RGPD8	_x000D_
	ANAPC1	_x000D_
	ZC3H8	_x000D_
	RGPD5	_x000D_
	PAX8	_x000D_
	SLC35F5	_x000D_
	CCDC93	_x000D_
	EN1	_x000D_
	C2orf76	_x000D_
	TMEM185B	_x000D_
	TFCP2L1	_x000D_
	CLASP1	_x000D_
	NIFK	_x000D_
	BIN1	_x000D_
	ERCC3	_x000D_
	MAP3K2	_x000D_
	LIMS2	_x000D_
	WDR33	_x000D_
	POLR2D	_x000D_
	AMMECR1L	_x000D_
	SAP130	_x000D_
[truncated: 11,716 more rows]
